# Supplementary material for: MDM2 functions as a timer reporting the length of mitosis
Source: Nat Cell Biol. 2025 Jan 9;27(2):262–72. doi: 10.1038/s41556-024-01592-8 (PMC11821534; doi:10.1038/s41556-024-01592-8)
Supplement: Supplementary file 3 — Supplementary Methods Tables 1–5. [file 41556_2024_1592_MOESM3_ESM.xlsx]

## Sheet: Sup Table 1
Supplementary Table 1: Primary and secondary antibodies used in this study.
Antibody target	Company	mAb/pAb	Catalogue number	Species	Dilution (WB)	Dilution (IF)	Amount used for IP
MDM2 (IF2)	Millipore	mAb	OP46	Mouse	1:1000
MDM2 (SMP14)	Abcam	mAb	Ab3110	Mouse	1:1000
MDM2 (D1V2Z)	CST	mAb	86934	Rabbit	1:1000		1 or 2.5 µg
p53 (DO-7)	CST	mAb	48818	Mouse	1:1000	1:1000
p53 (7F5)	CST	mAb	2527	Rabbit			1 µg
p21 (12D1)	CST	mAb	2947	Rabbit	1:1000	1:1000	2.5 µg
p21 (CP36/CP74)	Millipore	mAb	05-345	Mouse	1:1000
UBE2D2/UbcH5b	Novus Bio	pAb	NPB1-81769	Rabbit	1:1000
UBE2D3/UbcH5C (D60E2)	CST	mAb	4330	Rabbit	1:1000
CENP-C	MBL	pAb	PD030	Guinea Pig		1:1000
BubR1 (8G1)	Millipore	mAb	MAB3612	Mouse		1:1000
Cyclin B1 (GSN3)	Millipore	mAb	8A5D12/05-373	Mouse	1:5000
Cyclin A2 (E399)	Abcam	mAb	Ab32498	Rabbit	1:500
CRBN (D8H3S)	CST	mAb	71810	Rabbit	1:1000
α-Tubulin (DM1A)	Sigma	mAb	T6199	Mouse	1:10000	1:1000
Cdc20	Proteintech	pAb	10252-1-AP	Rabbit	1:1000
β-TrCP1 (D13F10)	CST	mAb	4394	Rabbit	1:1000
GFP (7.1 and 13.1)	Roche	mAb	11814460001	Mouse	1:1000
53BP1	Novus Bio	pAb	NB100-304	Rabbit		1:1000
phospho-p53 (Ser15)	CST	pAb	9284	Rabbit	1:1000
phospho-Chk2 (Thr68)	CST	pAb	2661	Rabbit	1:1000
Chk2	CST	pAb	2662	Rabbit	1:1000
Arl13b	Proteintech	pAb	17711-1-AP	Rabbit		1:1000
Pericentrin	Abcam	pAb	ab4448	Rabbit		1:1000
Mouse-HRP	Jackson	pAb	715-035-150	Donkey	1:5000
Rabbit-HRP	Jackson	pAb	711-035-152	Donkey	1:5000
Anti-Rabbit AlexaFluor®-488/555/568/647	Thermo Fisher		A21206/A31572/A10042/A31573	Donkey		1:1000
Anti-Mouse AlexaFluor®-488/555/568/647	Thermo Fisher		A21202/ A31570/A10037/A31571	Donkey		1:1000
Alexa Fluor® 647 Anti-Guinea Pig IgG (H+L)	Jackson		706-605-148	Donkey		1:1000

## Sheet: Sup Table 2
Supplementary Table 2: Small molecules used in this study.
Drug/inhibitor	Target	Company	Catalogue number	Concentration	Solvent
Nocodazole	Microtubules	Sigma-Aldrich	487928	25 or 100 ng/ml	DMSO
STLC	KIF11	Sigma-Aldrich	164739	5 µM	DMSO
GSK923295	CENP-E	TOCRIS	6837	30 – 300 nM	DMSO
MD-224	MDM2	MedChemExpress	HY-114312	100 nM	DMSO
Nutlin-3a	MDM2	Selleck Chem	S8059	2.5 µM	DMSO
Cycloheximide	Ribosome	Sigma-Aldrich	C7698	50 µg/ml	Water
MG132	Proteasome	Sigma-Aldrich	474790	0.5 or 20 µM	DMSO
AZ3146	MPS1	TOCRIS	3994	2 µM	DMSO
proTAME	APC/C	TOCRIS	7734	10 µM	DMSO
Bleomycin sulfate	DNA	Selleck	S1214	30 µg/ml	DMSO
Neocarzinostatin	DNA	Sigma-Aldrich	N9162	200 ng/ml	20 mM MES, pH 7.4

## Sheet: Sup Table 3
Supplementary Table 3: Primers used to generate the MDM2 plasmids used in this study.
Construct	Forward Primer	Reverse primer
eGFP-MDM2	GGGGGATCCCCATGTGCAATACCAACATGTCTGTACC	GGGCTCGAGCTAGGGGAAATAAGTTAGCACAATCATTTG
eGFP-MDM2112-end	GGGGGATCCCCATGCAGCAGGAATCATCGGACTCAG	GGGCTCGAGCTAGGGGAAATAAGTTAGCACAATCATTTG
eGFP-MDM21-432	GGGGGATCCCCATGTGCAATACCAACATGTCTGTACC	GGGCTCGAGCTAAAGGGGCAAACTAGATTCCACACTC
eGFP-MDM2112-432	GGGGGATCCCCATGCAGCAGGAATCATCGGACTCAG	GGGCTCGAGCTAAAGGGGCAAACTAGATTCCACACTC
eGFP-MDM2I440A	CATTGAACCTTGTGTGGCTTGTCAAGGTCGACC	GGTCGACCTTGACAAGCCACACAAGGTTCAATG
eGFP-MDM2R479A	GCCCTGCCCAGTATGTGCCCAACCAATTCAAATG	CATTTGAATTGGTTGGGCACATACTGGGCAGGGC

## Sheet: Sup Table 4
Supplementary Table 4: siRNA information for the siRNA sequences used in this study.
siRNA	Source	Catalogue # or sequence
siβ-TrCP1 SMARTpool	Dharmacon	L-003463-00-0005
siβ-TrCP2 SMARTpool	Dharmacon	L-003490-00-0005
siCRBN SMARTPool	Dharmacon	L-021086-00-0005
siCDC20 SMARTpool	Dharmacon	L-003225-00-0005
siGL2 luciferase control	Dharmacon	D-001100-01-50
siMDM2 3’–UTR	Dharmacon	J-003279-13-0005
siUBE2D2	Dharmacon	L-010383-00-0005
siUBE2D3	Dharmacon	L-008478-00-0005

## Sheet: Sup Table 5
Supplementary Table 5: RT-qPCR primers used in this study.
Target	Forward Primer (5’-3’)	Reverse Primer (5’-3’)	Tm (°C)
β-TrCP1	GTAATAATGGCGAACCCCCTAGG	GCTTGCTGAGAGTTTCCGTTGC	60
β-TrCP2	GGGATAAAACCAGCCTGGAATGTTTG	CCTTGGAACAGGTCACCATCAG	60
GAPDH	TCAAGGCTGAGAACGGGAAG	CGCCCCACTTGATTTTGGAG	60
MDM2	TCTAGGAGATTTGTTTGGCGTGC	CTCACAGATGTACCTGAGTCCG	60
p21	TGGAGACTCTCAGGGTCGAAA	GGCGTTTGGAGTGGTAGAAATC	60
p53	CAGTCAGATCCTAGCGTCGAG	TGCAAGTCACAGACTTGGCTGT	60
