# Supplementary material for: MDM2 functions as a timer reporting the length of mitosis
Source: Nat Cell Biol. 2025 Jan 9;27(2):262–72. doi: 10.1038/s41556-024-01592-8 (PMC11821534; doi:10.1038/s41556-024-01592-8)
Supplement: Supplementary file 4 — Numerical and statistical source data. [file 41556_2024_1592_MOESM4_ESM.xlsx]

## Sheet: Fig.1
	Fig. 1b			Fig. 1c	Time in mitosis vs Time spent in following G1						Fig. 1c	%G1 arrest (t > 20h)
	p53 WT	p53 KO		p53 WT 40-49	p53 WT 50-59	p53 WT ≥ 60	p53 KO 40-49	p53 KO 50-59	p53 KO ≥ 60			p53 WT 40-49	p53 WT 50-59	p53 WT ≥ 60	p53 KO 40-49	p53 KO 50-59	p53 KO ≥ 60
	40	40		5.16667	5.5	14.1667	7.5	7.5	5		Rep 1	0	8.64865	78.9474	0	0	0
	40	40		6	5.66667	14.3333	7.83333	11	8		Rep 2	0	25	75	0	0	0
	40	40		6.5	5.66667	14.8333	9.83333	8	11.33		Rep 3	0	21.875	70.5882	0	0	0
	40	40		6.5	6	15.1667	12.1667	7.83333	11.67
	40	40		7	6	15.1667	8.5	7.83333	8.333		Fig. 1d
	40	40		7.16667	6.33333	16.1667	8.66667	10	8.667			Relative Proliferation
	40	40		7.33333	6.33333	17.5	7.83333	9.33333	8.5		Time in mitosis	WT												p53 KO
	40	40		7.33333	6.5	19.5	8.5	9.66667	10.17		1 h	94.1905	106.392	95.8682	103.55	81.8687	101.032	119.241	97.8581	112.328	106.557	90.5235	90.5912	101.3	101.176	94.3732	103.151	100.147	102.361	99.8895	97.6018	108.283	99.135	100.336	92.2469
	40	40		7.33333	6.5	20	7.16667	9	6.833		1.5 h	40.9158	35.9212	34.1778	34.3005	23.6882	25.4096	31.5011	22.8683	30.9122	27.685	24.5624	26.9251	88.614	83.6558	78.3535	77.7801	100.632	101.985	98.9063	103.308	89.2627	93.3955	90.7619	90.4535
	40	40		7.33333	6.5	20.3333	8.16667	12.5	7		2 h	18.3592	16.5361	13.2149	12.3922	20.2145	19.582	13.8849	19.7499	30.9911	28.8868	28.9802	28.9802	87.8497	84.6735	90.9538	86.6681	96.526	98.703	96.2224	100.64	88.4077	91.1829	94.9565	90.0669
	40	40		7.33333	6.66667	21	8.5	7.5	10.5		3 h	14.3327	12.0602	7.56236	9.56772	12.8759	9.46746	8.49593	8.09657	11.2772	9.90617	1.9156	7.54038	56.3381	50.5928	56.3772	59.073	88.5803	90.646	93.6804	88.9822	63.8894	67.1752	70.0869	60.9302
	40	40		7.5	6.66667	21	8	9.66667	12.17		4 h	14.6113	10.2449	8.43319	10.9388	10.5384	6.35076	7.90585	11.1921	25.1848	24.5439	18.1377	23.0231	44.9038	50.5249	49.1139	52.2727	95.703	98.5434	99.916	101.059	81.7966	97.2565	90.3918	85.5885
	40	40		7.5	6.83333	21.3333	10	8.66667	8			Rep1				Rep2				Rep3				Rep1				Rep2				Rep3
	40	40		7.66667	7	22.3333	8.83333	10.6667	6.333
	40	40		7.66667	7	23.5	11.6667	7.83333	9.5
	40	40		8	7	26	7.66667	11.3333	11.17
	40	40		8.5	7	26.5	7.66667	12.5	11.83
	40	40		8.66667	7.16667	27	13.5	7.83333	11.33
	40	40		8.83333	7.16667	27.5	11.1667	9.33333	12.83
	40	40		8.83333	7.16667	29	7.66667	7.66667	8.333
	40	40		8.83333	7.33333	29.1667	9	7.33333	8.833
	40	40		8.83333	7.33333	29.1667	7.33333	7.16667	7.333
	40	40		9	7.33333	29.1667	7.83333	7.66667	7.833
	40	40		9	7.33333	32	7.5	8.5	7.167
	40	40		9	7.5	32.1667	7.66667	7.83333	7.333
	40	40		9.16667	7.5	32.1667	10.1667	8.5	8.833
	40	40		9.16667	7.5	33.3333	11.8333	7.16667	8.833
	40	40		9.33333	7.66667	33.3333	8.33333	6.16667	9.833
	40	40		9.5	7.66667	36.1667	11.8333	7.33333	7.5
	40	40		9.66667	7.83333	39.5	9.16667	7.66667	7.833
	40	40		9.83333	7.83333	40.8333	10.5	9.5	7.833
	40	40		9.83333	7.83333	43.5	8.16667	8.33333	9
	40	40		10	7.83333	44.1667	9	9.83333	7.833
	40	40		10.1667	7.83333	45.6667	9	7.16667	10.83
	40	40		10.1667	7.83333	45.6667	9	8.66667	9.167
	40	40		10.3333	8	47.3333	6.83333	7.66667	9.333
	40	40		10.3333	8	47.8333	6.33333	8.66667	9.333
	40	40		10.5	8	50.3333	8.5	7.83333	11.5
	40	40		10.5	8		9.33333	8.83333	9.167
	40	40		10.5	8	16.5	7.33333	7.5	9.667
	40	40		10.5	8	18.8333	9.16667	7.83333	12
	40	40		10.5	8	23.8333	7.16667	9.66667	13.67
	40	40		10.6667	8	24.6667	10.3333	10.6667	7.167
	40	40		11	8.16667	27.3333	9.16667	11	8
	40	40		11	8.16667	27.1667	10.8333	12	9.833
	40	40		11	8.16667	36.8333	7.33333	6.66667	10.33
	40	40		11.1667	8.16667	41.3333	8.33333	9.66667	9.667
	40	40		11.1667	8.16667		11	7.66667	10.67
	40	40		11.3333	8.16667	11.6667	12.1667	9.5	11.17
	40	40		11.3333	8.16667	17	8.66667	8.33333	13.33
	40	40		11.6667	8.16667	18.8333	8.83333	7.66667	12.5
	40	40		11.8333	8.33333	19.1667	8.66667	9.5	12.33
	40	40		11.8333	8.33333	19.5	9	8.33333
	40	40		12	8.5	21.8333	9.5	9	7.16667
	40	40		12.3333	8.5	21.8333	11.1667	9.16667	7.33333
	40	40		12.3333	8.5	23	8.16667	9.83333	8
	40	40		12.5	8.66667	23.8333	9.5	10.6667	8.66667
	40	40		12.6667	8.66667	23.8333	8.66667	12.5	8.66667
	40	40		12.8333	8.66667	24	9.5	6.33333	10.5
	40	40		13	8.66667	24.6667	6.83333	7.16667	10.5
	40	40		13	8.66667	29.8333	6.66667	7.83333	11.5
	40	40		13	8.83333	36.8333	7.33333	8.83333	12
	40	40		13.1667	8.83333	38	8.16667	7.16667	13.5
	40	40		13.8333	8.83333	41.3333	9.33333	7	11.8333
	40	40		14	9	42	9.33333	7.5	18.6667
	40	50		14.5	9			8
	40	50		15.3333	9		7.33333	8.5	8.16667
	40	50		15.5	9		9	8.5	8.83333
	40	50		17.5	9		9.16667	7.33333	9.66667
	50	50			9		9.33333	8	10.3333
	50	50		9	9		9.5	5.33333
	50	50		10.8333	9.16667		9.66667	5.83333
	50	50		11	9.16667		10.1667	9.16667
	50	50		12.1667	9.33333		11	9.5
	50	50		12.3333	9.33333		11.3333	6.83333
	50	50		12.3333	9.33333		11.5	10.1667
	50	50		13.5	9.33333		11.8333	7.5
	50	50		14.8333	9.33333		12	8.33333
	50	50		17	9.5			8.66667
	50	50		17.1667	9.66667		6.33333	9.5
	50	50		18.3333	9.66667		6.5	9.83333
	50	50			9.66667		7	13.6667
	50	50		7.66667	9.83333		7.66667	10
	50	50		7.83333	9.83333		9.16667	11.1667
	50	50		8.5	9.83333		9.5	6.83333
	50	50		12	9.83333		9.66667	9
	50	50		13.1667	10		9.66667	11.6667
	50	50			10		10.3333	12.6667
	50	50			10		10.5	10.5
	50	50			10.1667			10.8333
	50	50			10.1667			8
	50	50			10.1667			8
	50	50			10.1667			9.66667
	50	50			10.3333			10.1667
	50	50			10.3333			12.6667
	50	50			10.3333			14.1667
	50	50			10.3333			7.5
	50	50			10.5			8
	50	50			10.5			7.33333
	50	50			10.5			10
	50	50			10.5
	50	50			10.5			6.5
	50	50			10.6667			7.83333
	50	50			10.6667			8
	50	50			10.6667			8
	50	50			10.8333			8.33333
	50	50			10.8333			8.5
	50	50			11			8.66667
	50	50			11.1667			9.5
	50	50			11.1667			10
	50	50			11.1667			10.1667
	50	50			11.3333			10.3333
	50	50			11.3333			10.8333
	50	50			11.3333			11.1667
	50	50			11.5			13.1667
	50	50			11.6667			14.3333
	50	50			11.6667			14.8333
	50	50			11.6667			15
	50	50			11.6667
	50	50			11.6667			6.66667
	50	50			11.8333			7
	50	50			11.8333			7.5
	50	50			11.8333			7.66667
	50	50			12			8
	50	50			12			8.33333
	50	50			12			8.33333
	50	50			12.1667			8.33333
	50	50			12.1667			8.83333
	50	50			12.3333			9.33333
	50	50			12.3333			9.33333
	50	50			12.3333			9.5
	50	50			12.3333			9.5
	50	50			12.5			10.3333
	50	50			12.5
	50	50			12.5
	50	50			12.6667
	50	50			12.6667
	50	50			12.6667
	50	50			12.6667
	50	50			12.8333
	50	50			13
	50	50			13.3333
	50	50			13.5
	50	50			13.5
	50	50			13.6667
	50	50			13.6667
	50	50			13.8333
	50	50			14
	50	50			14
	50	50			14
	50	50			14
	50	50			14.1667
	50	50			14.5
	50	50			14.5
	50	50			14.5
	50	50			14.6667
	50	50			14.8333
	50	50			15
	50	50			15.5
	50	50			16
	50	50			16
	50	50			16
	50	50			16.6667
	50	50			16.8333
	50	50			17.1667
	50	60			18.3333
	50	80			18.3333
	50	70			19
	50	70			19.5
	50	70			22.8333
	50	70			22.8333
	50	60			23.5
	50	60			24.5
	50	60			25.6667
	50	60			28.5
	50	60			30
	50	60			31.1667
	50	60			32.5
	50	60			35.8333
	50	60			37.1667
	50	60			43.6667
	50	60			44.8333
	50	60			44.8333
	50	60			50.3333
	50	70			50.3333
	50	70
	50	110			8.66667
	50	110			10.3333
	50	60			10.6667
	50	60			11
	50	70			11
	50	60			11.3333
	50	60			12.3333
	50	60			12.5
	50	60			12.6667
	50	60			12.6667
	50	60			12.8333
	50	70			13
	50	70			13.1667
	50	60			13.3333
	50	60			13.5
	50	90			14
	50	90			14
	50	70			14.5
	50	70			14.6667
	50	90			15
	50	90			15.1667
	50	60			15.1667
	50	60			15.3333
	50	60			15.8333
	50	60			15.8333
	50	60			15.8333
	50	60			16.3333
	50	70			16.5
	50	70			17.8333
	50	100			19.1667
	50	100			20.1667
	50				20.5
	50	40			20.5
	50	40			20.8333
	50	40			20.8333
	50	40			21.1667
	50	40			22.8333
	50	40			22.8333
	50	40			25.6667
	50	40			26.8333
	50	40
	50	40			9.83333
	50	40			10.1667
	50	40			10.3333
	50	50			10.6667
	50	50			10.6667
	50	50			11
	50	50			11
	50	50			11.3333
	50	50			11.5
	50	50			11.5
	50	50			12.6667
	50	50			12.8333
	50	50			13
	50	50			13.3333
	50	50			13.5
	50	50			14.1667
	50	50			14.5
	50	50			16.8333
	50	50			16.8333
	50	50			16.8333
	50	60			16.8333
	50	60			17.5
	50	60			17.8333
	50	60			17.8333
	50	60			18.3333
	50	60			20.6667
	50	60			21.6667
	60	60			25.3333
	60	60			27
	60	60			27
	60	80			28.8333
	60	80			32.1667
	60
	60	40
	60	40
	60	40
	60	40
	60	40
	60	40
	60	40
	60	40
	60	40
	60	40
	60	50
	60	50
	60	50
	60	50
	60	50
	60	50
	60	50
	60	50
	60	50
	60	50
	70	50
	70	50
	70	50
	70	50
	80	60
	80	60
	80	60
	80	60
	90
	90
	140
	140
	40
	40
	40
	40
	40
	40
	40
	40
	40
	40
	40
	50
	50
	50
	50
	50
	50
	50
	50
	50
	50
	50
	50
	50
	50
	50
	50
	50
	50
	50
	50
	50
	50
	50
	50
	50
	50
	50
	50
	50
	50
	50
	50
	50
	50
	50
	50
	50
	50
	50
	50
	60
	60
	60
	60
	60
	70
	60
	60
	40
	40
	40
	40
	40
	50
	50
	50
	50
	50
	50
	50
	50
	50
	50
	50
	50
	50
	50
	50
	50
	50
	50
	50
	50
	50
	50
	50
	50
	50
	50
	50
	50
	50
	50
	50
	50
	60
	60
	60
	60
	60
	60
	60
	60
	60
	60
	60
	60
	60
	60
	60
	60
	60

## Sheet: Fig.2
	Fig. 2b					Fig. 2c					Fig. 2d							Fig. 2e						Fig. 2f					Fig. 2g
		MDM2 treated/untreated					MDM2/α-Tubulin relative to AS					Relative MDM2 normalised to 0 h						Relative MDM2 normalised to AS -						MDM2	Relative fold change MDM2/GAPDH				Total protein synthesis	Relative to AS
	Time with CHX (h)	Rep1	Rep2	Rep3			AS	Noc.	STLC		Time in mitosis (h)	Rep1	Rep2	Rep3	Rep4	Rep5		1 h M -	1 h M +		4 h M -	4 h M +			AS	1 h M	4 h M			AS	M
	0	1	1	1		Rep1	1	0.250058	0.168848		0	1	1	1	1	1		0.412255	0.743811		0.0932219	0.46634		Rep 1	1.11792	0.349655	0.318969		rep1	1	0.463
	0.5	0.416708	0.327055	0.530864		Rep2	1	0.0998993	0.113476		1	0.260003	0.222816	0.340083	0.416502	0.332834		0.419506	1.06042		0.131642	1.13703		Rep 2	0.863168	0.32052	0.366976		rep2	1	0.425
	1	0.235836	0.301504	0.270864		Rep3	1	0.0376105	0.0665128		4	0.083948	0.072718	0.117679	0.143355	0.102747		0.664215	1.33536		0.14156	0.974096		Rep 3	1.03632	0.354459	0.350134		rep3	1	0.52
	2	0.181668	0.106693	0.0599971
	3	0.10712	0.0732442	0.0310583																				p53	Relative fold change p53/GAPDH				MDM2 synthesis	Relative to AS
	4	0.0883151	0.0377343	0.0367816																					AS	1 h M	4 h M			AS	M
																								Rep 1	1.16598	1.18425	0.766645		rep1	1	0.054
																								Rep 2	1.03854	1.31004	1.07143		rep2	1	0.136
																								Rep 3	0.825821	0.840357	1.2408		rep3	1	0.234
																									Relative fold change p21/GAPDH
																								p21	AS	1 h M	4 h M
																								Rep 1	1.15651	0.323729	0.169014
																								Rep 2	1.22568	0.271338	0.190289
																								Rep 3	0.705465	0.322511	0.168142

## Sheet: Fig.3
	Fig. 3d						Fig. 3g											Fig. 3g											Fig. 3g	G1/S transition (%)			Fig. 3g	G1 length in cells G1/S transition (h)
		Relative MDM2 normalised to 0 h					siGL2											siUBE2D2+3												siControl	siUBE2D		siControl	siUBE2D
	Time with MG132 (h)	Rep1	Rep2	Rep3			Individual daughter cells	Late S/G2/M	M to G1	G1	Early S	Late S/G2/M	M to G1	G1	Early S	Late S/G2/M		Individual daughter cells	Late S/G2/M	M to G1	G1	Early S	Late S/G2/M	M to G1	G1	Early S	Late S/G2/M		rep1	92.5926	36.4407		5	5.5
	0	1	1	1			1	0.5	0.5	5	2	10	0.5	41		0		1	0.5	0.5	5.5	2.5	9.5	0.5	45				rep2	88.0734	46.6667		6	5.5
	1	3.02778	3.27317	2.93405			2	0.5	0.5	5	2	10.5	0.5	5				2	0.5	0.5	5.5	3	12	0.5	41				rep3	100	36.6667		6	6.5
	2	5.44572	4.01563	4.87167			3	0.5	0.5	5.5	2.5	12.5	0.5	2				3	0.5	0.5	6.5	2.5	9	0.5	20.5								6	6.5
	3	8.28326	7.55514	9.03019			4	0.5	0.5	6	1.5	9.5	0.5	9.5	2.5	12		4	0.5	0.5	6.5	3.5	10.5	0.5	39.5								6	6.5
	4	11.9386	10.6393	12.6047			5	0.5	0.5	6	1.5	11.5	0.5	7.5	2.5	7.5		5	0.5	0.5	6.5	3.5	10.5	0.5	39.5								6	7
	5	15.4435	11.0435	19.8772			6	0.5	0.5	6	2	8	0.5	12	3	11.5		6	0.5	0.5	7	3.5	10.5	0.5	39.5								6.5	7.5
							7	0.5	0.5	6	2	8.5	0.5	10.5	3.5	23		7	0.5	0.5	7.5	3	8	0.5	17.5	5	20.5						6.5	7.5
	Fig. 3e						8	0.5	0.5	6	2	10	0.5	36		0		8	0.5	0.5	7.5	3	8.5	0	39.5								6.5	7.5
	MDM2 relative to siControl AS						9	0.5	0.5	6	2	11.5	0.5	34.5		0		9	0.5	0.5	7.5	3	9.5	0.5	41.5								7	7.5
	AS			M			10	0.5	0.5	6.5	2	9.5	0.5	4.5				10	0.5	0.5	7.5	3.5	9	0.5	33								7	8
	siControl	siUBE2D		siControl	siUBE2D		11	0.5	0.5	6.5	2	10	0.5	41.5	1	0		11	0.5	0.5	8	2.5	12.5	0.5	33.5								7	8.5
	1	5.47809		0.440576	2.55756		12	0.5	0.5	6.5	2	11	0.5	3				12	0.5	0.5	8.5	2.5	8.5	0.5	13	3	13						7	8.5
	1	5.00305		0.469211	2.24792		13	0.5	0.5	6.5	2	11	0.5	31		0		13	0.5	0.5	8.5	2.5	10	0.5	16	4.5	15						7	9
	1	4.06074		0.39805	2.71934		14	0.5	0.5	6.5	2	14.5						14	0.5	0.5	9	1.5	8.5	0.5	19.5	0	0						7	9
							15	0.5	0.5	6.5	2.5	8.5	0.5	32.5	4	0		15	0.5	0.5	9	1.5	8.5	0.5	38	0	0						7	9
							16	0.5	0.5	6.5	2.5	14						16	0.5	0.5	9	2	9.5	0.5	36.5	0	0						7.5	9.5
							17	0.5	0.5	7	2	9	0.5	7		0		17	0.5	0.5	9	2	9.5	0.5	36.5	0	0						7.5	9.5
							18	0.5	0.5	7	2	9	0.5	36.5		0		18	0.5	0.5	9	2	12	0.5	37.5								7.5	9.5
							19	0.5	0.5	7	2	10	0.5	8	2.5	10.5		19	0.5	0.5	9	2	12	0.5	38.5	0	0						7.5	9.5
							20	0.5	0.5	7	2	10.5	0.5	3				20	0.5	0.5	9	2.5	10.5	0.5	37								8	9.5
							21	0.5	0.5	7	2	11	0.5	13	3	16		21	0.5	0.5	9	3	11	0.5	31								8	9.5
							22	0.5	0.5	7	2	11.5	0.5	2				22	0.5	0.5	9.5	2.5	10.5	0.5									8	9.5
							23	0.5	0.5	7	2	14						23	0.5	0.5	9.5	2.5	11	0.5	30.5								8	10
							24	0.5	0.5	7	2	14						24	0.5	0.5	9.5	3	9	0.5	34.5								8	11
							25	0.5	0.5	7	2.5	8.5	0.5	34.5		0		25	0.5	0.5	9.5	3	10	0.5	36.5								8.5	11
							26	0.5	0.5	7	2.5	9	0.5	10.5	2.5	9		26	0.5	0.5	9.5	3	11.5	0.5	34.5								8.5	11
							27	0.5	0.5	7	2.5	10	0.5	11.5	2.5	12		27	0.5	0.5	9.5	3	12.5	0.5	35.5								8.5	11
							28	0.5	0.5	7	2.5	11	0.5	2				28	0.5	0.5	9.5	3.5	10	0.5	33								9	11.5
							29	0.5	0.5	7	2.5	13.5						29	0.5	0.5	10	1.5	9.5	0.5	32.5	0	0						9	11.5
							30	0.5	0.5	7	3	13						30	0.5	0.5	10	2	14	0.5	26.5	0	0						9	11.5
							31	0.5	0.5	7.5	2	10	0.5	3				31	0.5	0.5	10	2	16.5	0	0	0	0						9	11.5
							32	0.5	0.5	7.5	2	10.5	0.5	2.5				32	0.5	0.5	10	3	9.5	0.5	31								9.5	12
							33	0.5	0.5	7.5	2	11	0.5	18.5	3.5	15		33	0.5	0.5	11	1.5	9.5	0.5	39.5	0	0						9.5	13
							34	0.5	0.5	7.5	2	12	0.5	11.5	1.5	4		34	0.5	0.5	11	1.5	9.5	0.5	39.5	0	0						9.5	13
							35	0.5	0.5	7.5	2	13.5						35	0.5	0.5	11	1.5	9.5	0.5	39.5	0	0						9.5	13
							36	0.5	0.5	7.5	2	13.5						36	0.5	0.5	11	2.5	9.5	0.5	26.5	4							9.5	13.5
							37	0.5	0.5	7.5	2.5	8	0.5	11.5	3	11		37	0.5	0.5	11	3	10.5	0.5	33.5								9.5	14
							38	0.5	0.5	7.5	2.5	8.5	0.5	21		0		38	0.5	0.5	11	3	12.5	0.5	29.5								10	14.5
							39	0.5	0.5	7.5	2.5	10	0.5	37		0		39	0.5	0.5	11	4	9	0.5	37								10	15.5
							40	0.5	0.5	7.5	2.5	11.5	0.5	1				40	0.5	0.5	11.5	2.5	9	0.5	18	6	14						10	16
							41	0.5	0.5	7.5	3	12.5						41	0.5	0.5	11.5	3	12.5	0.5	31.5								10	16.5
							42	0.5	0.5	7.5	3	12.5						42	0.5	0.5	11.5	3.5	8.5	0.5	34.5								10	16.5
							43	0.5	0.5	7.5	3	12.5						43	0.5	0.5	11.5	4	15	0.5	21.5								10
							44	0.5	0.5	7.5	3	12.5						44	0.5	0.5	12	1.5	13	0.5	25.5	0	0						10.5	9
							45	0.5	0.5	8	1.5	10.5	0.5	9.5	1.5	11.5		45	0.5	0.5	12	2	9.5	0.5	29	0	0						10.5	9
							46	0.5	0.5	8	2	7.5	0.5	9.5	2	13		46	0.5	0.5	12	3	11.5	0.5	14	4	18						10.5	9
							47	0.5	0.5	8	2	9	0.5	8	3	17		47	0.5	0.5	12.5	2	9.5	0.5	37.5	0	0						10.5	9
							48	0.5	0.5	8	2	9.5	0.5	16	2	11		48	0.5	0.5	12.5	2.5	9	0.5	37.5	0	0						10.5	9
							49	0.5	0.5	8	2	10	0.5	11	2.5	6		49	0.5	0.5	13	1.5	10	0.5	37	0	0						10.5	12.5
							50	0.5	0.5	8	2	11	0.5	1.5				50	0.5	0.5	13	2	10	0.5	23	3.5	9						11	12.5
							51	0.5	0.5	8	2	11	0.5	5.5	1.5	10		51	0.5	0.5	13	2	10.5	0.5	28.5	0	0						11	13
							52	0.5	0.5	8	2	11	0.5	12.5	2.5	4		52	0.5	0.5	13	2.5	11.5	0.5	29								11	13
							53	0.5	0.5	8	2	13						53	0.5	0.5	13	3	12.5	0.5	25								11	13
							54	0.5	0.5	8	2.5	10	0.5	10	4	12		54	0.5	0.5	13	3.5	11.5	0.5	24.5								11.5	14.5
							55	0.5	0.5	8	2.5	10.5	0.5	36		0		55	0.5	0.5	13.5	2.5	15.5	0.5	22								11.5	14.5
							56	0.5	0.5	8	2.5	12.5						56	0.5	0.5	14	2	10	0.5	27.5	0	0						11.5	15
							57	0.5	0.5	8	2.5	12.5						57	0.5	0.5	14	3	18.5	0.5									11.5	16
							58	0.5	0.5	8	3	12						58	0.5	0.5	14.5	1.5	11.5	0.5	26.5	0	0						11.5
							59	0.5	0.5	8	3.5	9.5	0.5	1.5				59	0.5	0.5	14.5	1.5	14	0.5	0	0	0						11.5	10
							60	0.5	0.5	8.5	1.5	9.5	0.5	10	2	5.5		60	0.5	0.5	14.5	3	16	0.5	18.5								11.5	10
							61	0.5	0.5	8.5	1.5	10.5	0.5	12.5	2.5	8.5		61	0.5	0.5	15	2.5	26	0	0	0	0						12	10
							62	0.5	0.5	8.5	2	9	0.5	3				62	0.5	0.5	15.5	3	14.5	0.5	20.5								12.5	11
							63	0.5	0.5	8.5	2	9.5	0.5	10	2	12.5		63	0.5	0.5	16	1.5	12.5	0.5	0	0	0						13	11
							64	0.5	0.5	8.5	2	10.5	0.5	9.5	2.5	3		64	0.5	0.5	16	5	8.5	0.5	31.5								13	11
							65	0.5	0.5	8.5	2	11	0.5	16.5	0	0		65	0.5	0.5	16.5	3	9.5	0.5	32.5								13	12
							66	0.5	0.5	8.5	2	12.5						66	0.5	0.5	16.5	4.5	10	0.5	20.5								13.5	12
							67	0.5	0.5	8.5	2	12.5						67	0.5	0.5	17.5	2.5	9.5	0.5	32	0	0						13.5	14
							68	0.5	0.5	8.5	2.5	9.5	0.5	11	2.5	10.5		68	0.5	0.5	19	2	20	0	0	0	0						13.5	17.5
							69	0.5	0.5	8.5	2.5	11	0.5	0.5				69	0.5	0.5	20.5	3											14	19
							70	0.5	0.5	8.5	2.5	12						70	0.5	0.5	32	4.5											16
							71	0.5	0.5	8.5	2.5	12						71	0.5	0.5	37												16.5
							72	0.5	0.5	8.5	2.5	12						72	0.5	0.5	38												16.5
							73	0.5	0.5	8.5	2.5	12.5	0.5	16	4	7		73	0.5	0.5	40												17
							74	0.5	0.5	8.5	3	11.5						74	0.5	0.5	42												17.5
							75	0.5	0.5	8.5	3	11.5						75	0.5	0.5	49.5	6
							76	0.5	0.5	8.5	3.5	11						76	0.5	0.5	51	0	0	0	0	0	0						5
							77	0.5	0.5	9	1.5	9.5	0.5	9.5	1.5	7.5		77	0.5	0.5	51	0	0	0	0	0	0						5.5
							78	0.5	0.5	9	1.5	10.5	0.5	11	1.5	7		78	0.5	0.5	51												6.5
							79	0.5	0.5	9	2	8.5	0.5	19.5	3.5	10		79	0.5	0.5	51												6.5
							80	0.5	0.5	9	2	9.5	0.5	8.5	1.5	6		80	0.5	0.5	51.5	0	0	0	0	0	0						6.5
							81	0.5	0.5	9	2	9.5	0.5	14.5	2	7		81	0.5	0.5	51.5	0	0	0	0	0	0						6.5
							82	0.5	0.5	9	2	9.5	0.5	35		0		82	0.5	0.5	51.5												7
							83	0.5	0.5	9	2	10	0.5	9	1.5	10		83	0.5	0.5	52	0	0	0	0	0	0						7
							84	0.5	0.5	9	2	11	0.5	10.5	2.5	0.5		84	0.5	0.5	52	0	0	0	0	0	0						7
							85	0.5	0.5	9	2	11	0.5	10.5	2.5	1		85	0.5	0.5	52	0	0	0	0	0	0						7
							86	0.5	0.5	9	2	12						86	0.5	0.5	52	0	0	0	0	0	0						7
							87	0.5	0.5	9	2	12.5	0.5	8.5	2.5	4		87	0.5	0.5	52	0	0	0	0	0	0						7
							88	0.5	0.5	9	2.5	9.5	0.5	35.5		0		88	0.5	0.5	52	0	0	0	0	0	0						7
							89	0.5	0.5	9	3	8.5	0.5	2				89	0.5	0.5	52	0	0	0	0	0	0						7.5
							90	0.5	0.5	9	3	9	0.5	1.5				90	0.5	0.5	52												7.5
							91	0.5	0.5	9	3	9.5	0.5	12.5	3	12		91	0.5	0.5	52												7.5
							92	0.5	0.5	9.5	1.5	10.5	0.5	17	0	0		92	0.5	0.5	52												7.5
							93	0.5	0.5	9.5	1.5	11.5	0.5	12	0	0		93	0.5	0.5	52												7.5
							94	0.5	0.5	9.5	2	9	0.5	10	2	11		94	0.5	0.5	52												7.5
							95	0.5	0.5	9.5	2	9	0.5	12	2	13		95	0.5	0.5	52												7.5
							96	0.5	0.5	9.5	2	9.5	0.5	6.5	2	13.5		96	0.5	0.5	52.5	0	0	0	0	0	0						7.5
							97	0.5	0.5	9.5	2	9.5	0.5	9.5	3	10		97	0.5	0.5	52.5	0	0	0	0	0	0						7.5
							98	0.5	0.5	9.5	2	10	0.5	15.5	2	4.5		98	0.5	0.5	52.5	0	0	0	0	0	0						8
							99	0.5	0.5	9.5	2	10.5	0.5	33.5		0		99	0.5	0.5	52.5												8
							100	0.5	0.5	9.5	2	11.5	0.5	10.5	2	5.5		100	0.5	0.5	52.5												8
							101	0.5	0.5	9.5	2	11.5						101	0.5	0.5	52.5												8
							102	0.5	0.5	9.5	2.5	8	0.5	11.5	2.5	14		102	0.5	0.5	52.5												8
							103	0.5	0.5	9.5	2.5	11						103	0.5	0.5	52.5												8
							104	0.5	0.5	9.5	2.5	11						104	0.5	0.5	52.5												8.5
							105	0.5	0.5	9.5	2.5	11						105	0.5	0.5	52.5												8.5
							106	0.5	0.5	9.5	2.5	11						106	0.5	0.5	53												8.5
							107	0.5	0.5	9.5	3	10.5						107	0.5	0.5	53												8.5
							108	0.5	0.5	9.5	3	10.5						108	0.5	0.5	53												8.5
							109	0.5	0.5	10	2	9	0.5	4		0		109	0.5	0.5	53												8.5
							110	0.5	0.5	10	2	9	0.5	34.5		0		110	0.5	0.5	53.5	0	0	0	0	0	0						8.5
							111	0.5	0.5	10	2	10	0.5	9.5	3	1		111	0.5	0.5	53.5	0	0	0	0	0	0						8.5
							112	0.5	0.5	10	2	11	0.5	10	1.5	4.5		112	0.5	0.5	53.5	0	0	0	0	0	0						8.5
							113	0.5	0.5	10	2	11	0.5	10.5	2	2		113	0.5	0.5	53.5	0	0	0	0	0	0						8.5
							114	0.5	0.5	10	2	11	0.5	10.5	2.5	0.5		114	0.5	0.5	53.5	0	0	0	0	0	0						9
							115	0.5	0.5	10	2	11						115	0.5	0.5	53.5												9
							116	0.5	0.5	10	2	11						116	0.5	0.5	53.5												9
							117	0.5	0.5	10	2.5	9.5	0.5	20.5	4.5	5.5		117	0.5	0.5	54	0	0	0	0	0	0						9.5
							118	0.5	0.5	10	2.5	9.5	0.5	30.5		0		118	0.5	0.5	54	0	0	0	0	0	0						9.5
							119	0.5	0.5	10	2.5	10	0.5	15.5	2	14.5		119	0.5	0.5	54												9.5
							120	0.5	0.5	10	2.5	10	0.5	16.5	2.5	12		120	0.5	0.5	54												9.5
							121	0.5	0.5	10.5	1.5	15.5	0.5	9.5	3	1		121	0.5	0.5	54.5												9.5
							122	0.5	0.5	10.5	2	10.5	0.5	34		0		122	0.5	0.5	54.5												9.5
							123	0.5	0.5	10.5	2	10.5						123	0.5	0.5	54.5												9.5
							124	0.5	0.5	10.5	2.5	8.5	0.5	10.5	2.5	12		124	0.5	0.5	54.5												10
							125	0.5	0.5	10.5	2.5	9.5	0.5	11	3	14		125	0.5	0.5	54.5												10
							126	0.5	0.5	10.5	2.5	9.5	0.5	12	2.5	10.5		126	0.5	0.5	54.5												10.5
							127	0.5	0.5	10.5	2.5	9.5	0.5	39		0		127	0.5	0.5	54.5												10.5
							128	0.5	0.5	10.5	2.5	10	0.5	38.5		0		128	0.5	0.5	54.5												10.5
							129	0.5	0.5	10.5	2.5	10						129	0.5	0.5	55												10.5
							130	0.5	0.5	10.5	2.5	10						130	0.5	0.5	55												10.5
							131	0.5	0.5	10.5	2.5	11.5	0.5	10	0	0		131	0.5	0.5	55.5												10.5
							132	0.5	0.5	10.5	3	9.5						132	0.5	0.5	56												10.5
							133	0.5	0.5	10.5	3	9.5						133	0.5	0.5	56.5	0	0	0	0	0	0						11
							134	0.5	0.5	10.5	3	9.5						134	0.5	0.5	56.5	0	0	0	0	0	0						11
							135	0.5	0.5	10.5	3.5	9						135	0.5	0.5	56.5												11
							136	0.5	0.5	11	1.5	11.5	0.5	10	0	0		136	0.5	0.5	56.5												11
							137	0.5	0.5	11	1.5	13	0.5	9.5	2	7		137	0.5	0.5	56.5												11
							138	0.5	0.5	11	2	8.5	0.5	35.5		0		138	0.5	0.5	56.5												11
							139	0.5	0.5	11	2	10						139	0.5	0.5	57	0	0	0	0	0	0						11.5
							140	0.5	0.5	11	2	10						140	0.5	0.5	57	0	0	0	0	0	0						11.5
							141	0.5	0.5	11	2	10.5	0.5	7.5	2.5	1.5		141	0.5	0.5	57.5												11.5
							142	0.5	0.5	11	2	11	0.5	11.5	2	5.5		142	0.5	0.5	58	0	0	0	0	0	0						11.5
							143	0.5	0.5	11	2	11	0.5	18.5	3.5	0		143	0.5	0.5	58												11.5
							144	0.5	0.5	11	2.5	9	0.5	12	2.5	14		144	0.5	0.5	58												11.5
							145	0.5	0.5	11	2.5	9.5						145	0.5	0.5	58.5												12
							146	0.5	0.5	11	2.5	9.5						146	0.5	0.5	58.5												12
							147	0.5	0.5	11	2.5	9.5						147	0.5	0.5	58.5												12
							148	0.5	0.5	11	3	9						148	0.5	0.5	58.5												12
							149	0.5	0.5	11	3	9.5	0.5	31.5		0		149	0.5	0.5	59	0	0	0	0	0	0						12
							150	0.5	0.5	11.5	1.5	11.5	0.5	14.5	1.5	3		150	0.5	0.5	59	0	0	0	0	0	0						12.5
							151	0.5	0.5	11.5	2	8.5	0.5	9	2.5	18		151	0.5	0.5	59												12.5
							152	0.5	0.5	11.5	2	9	0.5	24		0		152	0.5	0.5	59												13
							153	0.5	0.5	11.5	2	9.5	0.5	34.5		0		153	0.5	0.5	59												13
							154	0.5	0.5	11.5	2	10	0.5	15.5	7	0		154	0.5	0.5	59												13
							155	0.5	0.5	11.5	2	10.5	0.5	16.5	0.5	0		155	0.5	0.5	59												13.5
							156	0.5	0.5	11.5	2	11	0.5	12.5	0	0		156	0.5	0.5	59.5	0	0	0	0	0	0						13.5
							157	0.5	0.5	11.5	2.5	8.5	0.5	34.5		0		157	0.5	0.5	59.5	0	0	0	0	0	0						13.5
							158	0.5	0.5	11.5	2.5	9						158	0.5	0.5	59.5												13.5
							159	0.5	0.5	11.5	2.5	9						159	0.5	0.5	60	0	0	0	0	0	0						13.5
							160	0.5	0.5	11.5	2.5	9						160	0.5	0.5	60												13.5
							161	0.5	0.5	11.5	2.5	12	0.5	35.5		0		161	0.5	0.5	60												13.5
							162	0.5	0.5	11.5	3	8.5						162	0.5	0.5	60.5												13.5
							163	0.5	0.5	11.5	3	8.5						163	0.5	0.5	60.5												14
							164	0.5	0.5	11.5	3	8.5						164	0.5	0.5	60.5												14
							165	0.5	0.5	11.5	3	11	0.5	13	2.5	16		165	0.5	0.5	60.5												14.5
							166	0.5	0.5	12	1.5	12	0.5	8	3	0		166	0.5	0.5	60.5												14.5
							167	0.5	0.5	12	1.5	12	0.5	11	2.5	1.5		167	0.5	0.5	60.5												14.5
							168	0.5	0.5	12	1.5	12	0.5	15.5	1.5	1.5		168	0.5	0.5	60.5												15
							169	0.5	0.5	12	2	12.5	0.5	11	0	0		169	0.5	0.5	61	0	0	0	0	0	0						15
							170	0.5	0.5	12	2.5	8.5						170	0.5	0.5	61.5												15.5
							171	0.5	0.5	12	2.5	8.5						171	0.5	0.5	62	0	0	0	0	0	0						15.5
							172	0.5	0.5	12	3	8						172	0.5	0.5	62	0	0	0	0	0	0
							173	0.5	0.5	12	3	8.5	0.5	33.5		0		173	0.5	0.5	62	0	0	0	0	0	0						6
							174	0.5	0.5	12	3.5	7.5						174	0.5	0.5	62.5												7.5
							175	0.5	0.5	12	4	7						175	0.5	0.5	62.5												8
							176	0.5	0.5	12.5	3	7.5						176	0.5	0.5	62.5												8
							177	0.5	0.5	12.5	3.5	7						177	0.5	0.5	64.5												8
							178	0.5	0.5	12.5	3.5	13.5	0.5			0		178	0.5	0.5	64.5												8
							179	0.5	0.5	13	2	8	0.5	29.5		0																	8.5
							180	0.5	0.5	13	2	10	0.5	11	2.5	18.5																	8.5
							181	0.5	0.5	13	3	7																					8.5
							182	0.5	0.5	13	3	7																					8.5
							183	0.5	0.5	13	3	7																					9
							184	0.5	0.5	13	3.5	9	0.5	20	5	4																	9
							185	0.5	0.5	13.5	2	7.5																					9
							186	0.5	0.5	13.5	2	7.5																					9
							187	0.5	0.5	13.5	2	9.5	0.5	10.5	2	0.5																	9
							188	0.5	0.5	13.5	2	10	0.5	9.5	0	0																	9
							189	0.5	0.5	13.5	2.5	7																					9
							190	0.5	0.5	13.5	2.5	7																					9
							191	0.5	0.5	13.5	2.5	7																					9.5
							192	0.5	0.5	13.5	2.5	7																					9.5
							193	0.5	0.5	13.5	2.5	9.5	0.5	8		0																	9.5
							194	0.5	0.5	13.5	2.5	10	0.5	31		0																	9.5
							195	0.5	0.5	13.5	3	6.5																					10
							196	0.5	0.5	13.5	3	8	0.5	33.5		0																	10
							197	0.5	0.5	13.5	3.5	6																					10
							198	0.5	0.5	14	2	7																					10
							199	0.5	0.5	14	3.5	5.5																					10.5
							200	0.5	0.5	14	3.5	8	0.5	8	3.5	17.5																	10.5
							201	0.5	0.5	14.5	2	6.5																					11
							202	0.5	0.5	14.5	2	6.5																					11
							203	0.5	0.5	14.5	3.5	5																					11
							204	0.5	0.5	15	2	10.5	0.5	8.5	0	0																	11
							205	0.5	0.5	15	3	5																					11.5
							206	0.5	0.5	15	3	5																					11.5
							207	0.5	0.5	15.5	2	5.5																					11.5
							208	0.5	0.5	15.5	2.5	5																					12
							209	0.5	0.5	16	3.5	9	0.5	25		0																	12
							210	0.5	0.5	16.5	3	8.5	0.5	22		0																	12
							211	0.5	0.5	16.5	3	10.5	0.5	27		0																	12
							212	0.5	0.5	17	3	5				0																	13.5
							213	0.5	0.5	17.5	3	11	0.5	21		0																	13.5
							214	0.5	0.5	20.5	3.5	11	0.5	15		0																	15
							215	0.5	0.5	23
							216	0.5	0.5	23
							217	0.5	0.5	23
							218	0.5	0.5	23
							219	0.5	0.5	23
							220	0.5	0.5	23
							221	0.5	0.5	23
							222	0.5	0.5	23
							223	0.5	0.5	23
							224	0.5	0.5	23
							225	0.5	0.5	23
							226	0.5	0.5	23
							227	0.5	0.5	23
							228	0.5	0.5	24	4	10.5	0.5	21		0
							229	0.5	0.5	26	3.5	14	0.5	12		0
							230	0.5	0.5	27	5	11.5	0.5	10		0
							231	0.5	0.5	34	4	16				0
							232	0.5	0.5	56		0				0

## Sheet: Fig.4
	Fig. 4c						Fig. 4d						Fig. 4e						Fig. 4f
	WT MDM2 Mitosis						WT p53 Mitosis						WT p21 G1						WT
	MDM2/Tubulin relative to AS						p53/Tubulin relative to AS						p21/Tubulin relative to AS						Relative proliferation
	AS	1 h -	1 h +	4 h -	4 h +		AS	1 h -	1 h +	4 h -	4 h +		AS	1 h -	1 h +	4 h -	4 h +		1 h -	1h +	4 h -	4 h +
	1	0.411255	0.0311422	0.108934	0.000239409		1	0.421083	0.940841	1.18041	1.39039		1	1.13521	3.2742	1.95687	3.05014		116.794	41.477	18.821	14.137
	1	0.442218	0.0194379	0.119311	0.0487718		1	0.654992	0.796442	1.57623	1.70401		1	1.20532	3.38666	2.33448	2.47587		138.261	49.123	18.808	15.856
	1	0.333124	0.0180135	0.145699	0.0328401		1	0.58705	1.23917	1.25749	1.48998		1	1.0225	2.24277	2.23387	1.94517		119.589	61.275	19.881	14.103
	p53 KO MDM2 Mitosis						WT p53 G1						p53 KO p21 G1						p53 KO
	MDM2/Tubulin relative to WT AS						p53/Tubulin relative to AS						p53/Tubulin relative to WT AS						Relative prolfieration
	AS	1 h -	1 h +	4 h -	4 h +		AS	1 h -	1 h +	4 h -	4 h +		AS	1 h -	1 h +	4 h -	4 h +		1 h -	1h +	4 h -	4 h +
	0.38839	0.190131	0.0492513	0.0428856	0.0541545		1	0.686154	1.50736	2.20952	3.1768		0.0778421	0.0643279	0.0914131	0.13114	0.170481		151.089	146.094	122.528	120.176
	0.46481	0.342297	0.0303183	0.109233	0.0473229		1	0.976768	2.34888	2.91568	3.05687		0.0587994	0.236093	0.293654	0.226814	0.223978		150.141	157.537	127.029	126.722
	0.470243	0.269683	0.0331747	0.109644	0.019962		1	1.06976	2.28706	2.75271	3.26532		0.0511687	0.15793	0.249348	0.167223	0.161099		149.403	136.571	121.447	136.51

## Sheet: Fig.5
	Fig. 5a													Fig. 5a													Fig. 5a													Fig. 5a
	Noc_Short_p53_WT													Noc_Short_p53_KO													Noc_Long_p53_WT													Noc_Long_p53_KO
	Individual daughter cells	Late S/G2/M	M to G1	G1	Early S	Late S/G2/M	M to G1	G1	Early S	Late S/G2/M	M to G1	G1		Individual daughter cells	Late S/G2/M	M to G1	G1	Early S	Late S/G2/M	M to G1	G1	Early S	Late S/G2/M	M to G1	G1		Individual daughter cells	Late S/G2/M	M to G1	G1	Early S	Late S/G2/M	M to G1	G1	Early S	Late S/G2/M	M to G1	G1		Individual daughter cells	Late S/G2/M	M to G1	G1	Early S	Late S/G2/M	M to G1	G1	Early S	Late S/G2/M
	1	0.5	0.5	5.5	2.5	11.5	0.5	2.5						1	0.5	0.5	5	1.5	9	0.5	5.5	1.5	0.5				1	0.5	0.5	8	2.5	9.5	0.5	13.5	3	11	0.5	17.5		1	0.5	0.5	5	1.5	10	0.5	6.5
	2	0.5	0.5	5.5	3	9.5	0.5	4						2	0.5	0.5	5	1.5	11	0.5	5						2	0.5	0.5	8.5	2	10	0.5	10	2	10	0.5			2	0.5	0.5	5	1.5	10.5	0.5	6
	3	0.5	0.5	6	1.5	11	0.5	3.5						3	0.5	0.5	5.5	1.5	9	0.5	6.5						3	0.5	0.5	8.5	2.5	12	0.5	19.5	3.5	17	2.5			3	0.5	0.5	5	2	8.5	0.5	6	1.5
	4	0.5	0.5	6	2.5	14								4	0.5	0.5	5.5	1.5	9.5	0.5	6						4	0.5	0.5	9	2	9	0.5	8.5	2	11.5	0.5	2.5		4	0.5	0.5	5	2.5	9	0.5	6.5
	5	0.5	0.5	6	2.5	14								5	0.5	0.5	5.5	1.5	10.5	0.5	5						5	0.5	0.5	9	2	9	0.5	14.5	2	10	19			5	0.5	0.5	5.5	1.5	8	0.5	8
	6	0.5	0.5	6	2.5	14								6	0.5	0.5	5.5	1.5	12	0.5	3.5						6	0.5	0.5	9	2.5	13	0.5	41						6	0.5	0.5	5.5	1.5	10.5	0.5	6
	7	0.5	0.5	6.5	2	9	0.5	4.5						7	0.5	0.5	5.5	2	7.5	0.5	7.5						7	0.5	0.5	9.5	2	11	0.5	43						7	0.5	0.5	5.5	2	8	0.5	7.5
	8	0.5	0.5	6.5	2	10	0.5	3						8	0.5	0.5	5.5	2	9.5	0.5	5.5						8	0.5	0.5	9.5	2.5	10	0.5	43.5						8	0.5	0.5	5.5	2	8.5	0.5	7
	9	0.5	0.5	6.5	2	10	0.5	3.5						9	0.5	0.5	5.5	2	11	0.5	4.5						9	0.5	0.5	9.5	3.5	12.5	0.5	40						9	0.5	0.5	6	1.5	8	0.5	7.5
	10	0.5	0.5	6.5	2.5	10	0.5	3						10	0.5	0.5	6	1.5	8	0.5	7.5						10	0.5	0.5	10.5	1.5	11.5	0.5	22	3	11	6			10	0.5	0.5	6	1.5	8	0.5	7.5
	11	0.5	0.5	6.5	2.5	10.5	0.5	2.5						11	0.5	0.5	6	1.5	9.5	0.5	5.5						11	0.5	0.5	10.5	3	10.5	0.5	24	5	12.5				11	0.5	0.5	6	1.5	10.5	0.5	5.5
	12	0.5	0.5	6.5	2.5	12.5	0.5	0.5						12	0.5	0.5	6	1.5	9.5	0.5	5.5						12	0.5	0.5	10.5	3	10.5	0.5	41.5						12	0.5	0.5	6	1.5	12	0.5	3.5
	13	0.5	0.5	6.5	2.5	13.5								13	0.5	0.5	6	1.5	9.5	0.5	6						13	0.5	0.5	11	1.5	11.5	0.5	10.5	2	8.5	0.5			13	0.5	0.5	6	1.5	13.5	0.5	2.5
	14	0.5	0.5	7	2	9.5	0.5	10.5	3	8	0.5	11.5		14	0.5	0.5	6	1.5	10	0.5	5						14	0.5	0.5	11	3	13.5	0.5	38						14	0.5	0.5	6	2	8	0.5	7
	15	0.5	0.5	7	2	11	0.5	2						15	0.5	0.5	6	1.5	10	0.5	5						15	0.5	0.5	12	2	13	0.5	15	2	1				15	0.5	0.5	6	2	8.5	0.5	7
	16	0.5	0.5	7	2	11	0.5	2						16	0.5	0.5	6	1.5	10.5	0.5	4.5						16	0.5	0.5	13	3	10	0.5	21.5	5.5	12.5				16	0.5	0.5	6	2	9	0.5	6
	17	0.5	0.5	7	2	11.5	0.5	1						17	0.5	0.5	6	2	9	0.5	6						17	0.5	0.5	13.5	2	11	0.5	7.5	2.5	8.5				17	0.5	0.5	6	2	9	0.5	6
	18	0.5	0.5	7	2	12	0.5	1						18	0.5	0.5	6	2	9.5	0.5	5						18	0.5	0.5	13.5	3	15.5	0.5	33.5						18	0.5	0.5	6	2	9	0.5	6
	19	0.5	0.5	7	2	13.5								19	0.5	0.5	6.5	1.5	8.5	0.5	6						19	0.5	0.5	15	2.5	11	0.5	37						19	0.5	0.5	6	2	9.5	0.5	6
	20	0.5	0.5	7	2.5	9.5	0.5	3						20	0.5	0.5	6.5	1.5	9	0.5	5.5						20	0.5	0.5	15	2.5	12.5	0.5	35.5						20	0.5	0.5	6	2	10	0.5	5
	21	0.5	0.5	7	2.5	10	0.5	2.5						21	0.5	0.5	6.5	1.5	9	0.5	5.5						21	0.5	0.5	15.5	2.5	12	0.5	35.5						21	0.5	0.5	6	2	11.5	0.5	3.5
	22	0.5	0.5	7	2.5	11.5	0.5	1						22	0.5	0.5	6.5	1.5	9	0.5	5.5						22	0.5	0.5	18.5	4.5	9	0.5	33.5						22	0.5	0.5	6	2.5	8.5	0.5	6
	23	0.5	0.5	7	2.5	13								23	0.5	0.5	6.5	1.5	9	0.5	5.5						23	0.5	0.5	20	2	12	0.5	11						23	0.5	0.5	6	2.5	8.5	0.5	6
	24	0.5	0.5	7	3	11	0.5	1						24	0.5	0.5	6.5	1.5	9.5	0.5	5						24	0.5	0.5	26	1.5	16.5	0.5	21.5						24	0.5	0.5	6	2.5	8.5	0.5	6
	25	0.5	0.5	7.5	3	12								25	0.5	0.5	6.5	1.5	10	0.5	4.5						25	0.5	0.5	30.5	3	10.5	0.5	21.5						25	0.5	0.5	6	2.5	9.5	0.5	5.5
	26	0.5	0.5	8	2	10	0.5	7.5	3	10	0.5	8		26	0.5	0.5	6.5	1.5	10	0.5	4.5						26	0.5	0.5	45.5										26	0.5	0.5	6	2.5	10	0.5	4.5
	27	0.5	0.5	8	2	13.5								27	0.5	0.5	6.5	1.5	10.5	0.5	4						27	0.5	0.5	45.5										27	0.5	0.5	6.5	1.5	7.5	0.5	7.5
	28	0.5	0.5	8	2.5	9.5	0.5	2						28	0.5	0.5	6.5	1.5	13	0.5	1.5						28	0.5	0.5	45.5										28	0.5	0.5	6.5	1.5	8	0.5	7
	29	0.5	0.5	8	2.5	10	0.5	1.5						29	0.5	0.5	6.5	1.5	15								29	0.5	0.5	45.5										29	0.5	0.5	6.5	1.5	8	0.5	7
	30	0.5	0.5	8	2.5	11	0.5	0.5						30	0.5	0.5	6.5	1.5	15								30	0.5	0.5	45.5										30	0.5	0.5	6.5	1.5	8.5	0.5	6.5
	31	0.5	0.5	8	2.5	11	0.5	0.5						31	0.5	0.5	6.5	2	8	0.5	6.5						31	0.5	0.5	45.5										31	0.5	0.5	6.5	1.5	9	0.5	6
	32	0.5	0.5	8	3	11.5								32	0.5	0.5	6.5	2	9.5	0.5	4.5						32	0.5	0.5	45.5										32	0.5	0.5	6.5	1.5	12.5	0.5	2.5
	33	0.5	0.5	8.5	2	12								33	0.5	0.5	6.5	2	10	0.5	4						33	0.5	0.5	45.5										33	0.5	0.5	6.5	2	7.5	0.5	7
	34	0.5	0.5	8.5	2.5	10	0.5	1						34	0.5	0.5	6.5	2	10.5	0.5	3.5						34	0.5	0.5	45.5										34	0.5	0.5	6.5	2	8	0.5	6.5
	35	0.5	0.5	8.5	2.5	11.5								35	0.5	0.5	6.5	2.5	11	0.5	2.5						35	0.5	0.5	45.5										35	0.5	0.5	6.5	2	9	0.5	5.5
	36	0.5	0.5	8.5	2.5	11.5								36	0.5	0.5	7	1.5	8	0.5	6.5						36	0.5	0.5	45.5										36	0.5	0.5	6.5	2	9	0.5	5.5
	37	0.5	0.5	8.5	2.5	11.5								37	0.5	0.5	7	1.5	8.5	0.5	6						37	0.5	0.5	45.5										37	0.5	0.5	6.5	2	9	0.5	5.5
	38	0.5	0.5	8.5	3	11								38	0.5	0.5	7	1.5	8.5	0.5	6						38	0.5	0.5	45.5										38	0.5	0.5	6.5	2	10.5	0.5	4
	39	0.5	0.5	9	2.5	9	0.5	1.5						39	0.5	0.5	7	1.5	9	1	4.5						39	0.5	0.5	45.5										39	0.5	0.5	6.5	2	12	0.5	2.5
	40	0.5	0.5	9	2.5	10.5								40	0.5	0.5	7	1.5	9.5	0.5	4.5						40	0.5	0.5	45.5										40	0.5	0.5	6.5	2	15
	41	0.5	0.5	9.5	2.5	10.5								41	0.5	0.5	7	1.5	10	0.5	4						41	0.5	0.5	45.5										41	0.5	0.5	6.5	2.5	8	0.5	6
	42	0.5	0.5	9.5	2.5	14								42	0.5	0.5	7	1.5	10.5	0.5	3.5						42	0.5	0.5	45.5										42	0.5	0.5	7	2	8	0.5	6.5
	43	0.5	0.5	9.5	3	10	0.5							43	0.5	0.5	7	1.5	12	0.5	2						43	0.5	0.5	45.5										43	0.5	0.5	7	2	8.5	0.5	5.5
	44	0.5	0.5	9.5	3	10								44	0.5	0.5	7	1.5	13	0.5	1						44	0.5	0.5	45.5										44	0.5	0.5	7	2	8.5	0.5	5.5
	45	0.5	0.5	9.5	3	10								45	0.5	0.5	7	1.5	14.5								45	0.5	0.5	45.5										45	0.5	0.5	7	2	8.5	0.5	5.5
	46	0.5	0.5	10	1.5	10.5								46	0.5	0.5	7	1.5	14.5								46	0.5	0.5	45.5										46	0.5	0.5	7	2	9	0.5	5
	47	0.5	0.5	10	5	7.5								47	0.5	0.5	7.5	1.5	8	0.5	5.5						47	0.5	0.5	45.5										47	0.5	0.5	7	2	9	0.5	5
	48	0.5	0.5	10	5	7.5								48	0.5	0.5	7.5	1.5	8.5	0.5	5						48	0.5	0.5	45.5										48	0.5	0.5	7	2	10	0.5	4
	49	0.5	0.5	10.5	2.5	9								49	0.5	0.5	7.5	1.5	8.5	0.5	5						49	0.5	0.5	45.5										49	0.5	0.5	7	2	10.5	0.5	3.5
	50	0.5	0.5	10.5	3	9								50	0.5	0.5	7.5	1.5	9	0.5	5						50	0.5	0.5	45.5										50	0.5	0.5	7	2	14.5
	51	0.5	0.5	10.5	3.5	4.5	0.5	3.5						51	0.5	0.5	7.5	1.5	14								51	0.5	0.5	45.5										51	0.5	0.5	7	2.5	7	0.5	6.5
	52	0.5	0.5	11	2.5	8	0.5	0.5						52	0.5	0.5	7.5	2	8	0.5	5						52	0.5	0.5	45.5										52	0.5	0.5	7	2.5	8	0.5	5.5
	53	0.5	0.5	11	2.5	16.5								53	0.5	0.5	7.5	2	9	0.5	4						53	0.5	0.5	45.5										53	0.5	0.5	7	2.5	8.5	0.5	5
	54	0.5	0.5	11	3.5	8								54	0.5	0.5	7.5	2	11	0.5	2						54	0.5	0.5	45.5										54	0.5	0.5	7	2.5	8.5	0.5	5
	55	0.5	0.5	11	4	7.5								55	0.5	0.5	7.5	2	13	0.5	0						55	0.5	0.5	45.5										55	0.5	0.5	7.5	1.5	8.5	0.5	5.5
	56	0.5	0.5	11.5	2	10	0.5	13						56	0.5	0.5	8	1.5	8.5	0.5	5						56	0.5	0.5	45.5										56	0.5	0.5	7.5	1.5	8.5	0.5	5.5
	57	0.5	0.5	11.5	3	7.5								57	0.5	0.5	8	1.5	9	0.5	4						57	0.5	0.5	45.5										57	0.5	0.5	7.5	1.5	9	0.5	5
	58	0.5	0.5	12	3.5	14.5								58	0.5	0.5	8	1.5	9	0.5	4						58	0.5	0.5	45.5										58	0.5	0.5	7.5	1.5	9	0.5	5
	59	0.5	0.5	12	3.5	14.5								59	0.5	0.5	8	1.5	9.5	0.5	3.5						59	0.5	0.5	45.5										59	0.5	0.5	7.5	1.5	9.5	0.5	4.5
	60	0.5	0.5	12	4	6.5								60	0.5	0.5	8	1.5	9.5	0.5	3.5						60	0.5	0.5	45.5										60	0.5	0.5	7.5	1.5	9.5	0.5	4.5
	61	0.5	0.5	14	2.5	8								61	0.5	0.5	8	1.5	10.5	0.5	2.5						61	0.5	0.5	45.5										61	0.5	0.5	7.5	1.5	9.5	0.5	4.5
	62	0.5	0.5	14	3.5	5								62	0.5	0.5	8	1.5	10.5	0.5	2.5						62	0.5	0.5	45.5										62	0.5	0.5	7.5	1.5	10	0.5	4
	63	0.5	0.5	14.5	3.5	4.5								63	0.5	0.5	8	1.5	10.5	0.5	2.5						63	0.5	0.5	45.5										63	0.5	0.5	7.5	1.5	10	0.5	4.5
	64	0.5	0.5	14.5	3.5	4.5								64	0.5	0.5	8	1.5	10.5	0.5	2.5						64	0.5	0.5	45.5										64	0.5	0.5	7.5	2	8	0.5	5.5
	65	0.5	0.5	15	2.5	5								65	0.5	0.5	8	1.5	11	0.5	2						65	0.5	0.5	45.5										65	0.5	0.5	7.5	2	8.5	0.5	5
	66	0.5	0.5	15	2.5	7								66	0.5	0.5	8	1.5	12.5	0.5	0.5						66	0.5	0.5	45.5										66	0.5	0.5	7.5	2	9	0.5	5
	67	0.5	0.5	15	3	4.5								67	0.5	0.5	8	1.5	13.5								67	0.5	0.5	45.5										67	0.5	0.5	7.5	2	9.5	0.5	4
	68	0.5	0.5	15.5	2	4.5								68	0.5	0.5	8	2	8.5	0.5	4						68	0.5	0.5	45.5										68	0.5	0.5	7.5	2	9.5	0.5	4
	69	0.5	0.5	16	3	3.5								69	0.5	0.5	8	2	8.5	0.5	4						69	0.5	0.5	45.5										69	0.5	0.5	7.5	2.5	7.5	0.5	6
	70	0.5	0.5	16	3	3.5								70	0.5	0.5	8	2	9	0.5	3.5						70	0.5	0.5	45.5										70	0.5	0.5	7.5	2.5	8	0.5	5
	71	0.5	0.5	17.5	3.5	1.5								71	0.5	0.5	8	2	9	0.5	3.5						71	0.5	0.5	45.5										71	0.5	0.5	7.5	2.5	9.5	0.5	3.5
	72	0.5	0.5	18.5	2.5	1.5								72	0.5	0.5	8	2	11	0.5	1.5						72	0.5	0.5	45.5										72	0.5	0.5	7.5	2.5	12.5	0.5	1
	73	0.5	0.5	19	3	13								73	0.5	0.5	8	3.5	11.5								73	0.5	0.5	45.5										73	0.5	0.5	7.5	2.5	13.5
	74	0.5	0.5	19.5	3.5									74	0.5	0.5	8.5	1.5	8.5	0.5	4						74	0.5	0.5	45.5										74	0.5	0.5	8	1.5	7.5	0.5	6
	75	0.5	0.5	22										75	0.5	0.5	8.5	1.5	8.5	0.5	4						75	0.5	0.5	45.5										75	0.5	0.5	8	1.5	7.5	0.5	6
	76	0.5	0.5	22										76	0.5	0.5	8.5	1.5	9	0.5	3.5						76	0.5	0.5	45.5										76	0.5	0.5	8	1.5	9	0.5	5
	77	0.5	0.5	22										77	0.5	0.5	8.5	1.5	10	0.5	2.5						77	0.5	0.5	45.5										77	0.5	0.5	8	1.5	9.5	0.5	4
	78	0.5	0.5	22.5										78	0.5	0.5	8.5	1.5	12	0.5	0.5						78	0.5	0.5	45.5										78	0.5	0.5	8	2	7	0.5	6
	79	0.5	0.5	22.5										79	0.5	0.5	8.5	2	9	0.5	3						79	0.5	0.5	45.5										79	0.5	0.5	8	2	8.5	0.5	4.5
	80	0.5	0.5	22.5										80	0.5	0.5	8.5	2	9	0.5	3						80	0.5	0.5	45.5										80	0.5	0.5	8	2	8.5	0.5	4.5
	81	0.5	0.5	22.5										81	0.5	0.5	8.5	2	9.5	0.5	2.5						81	0.5	0.5	45.5										81	0.5	0.5	8	2	9	0.5	4
	82	0.5	0.5	22.5										82	0.5	0.5	8.5	2	10	0.5	2						82	0.5	0.5	45.5										82	0.5	0.5	8	2.5	8	0.5	4.5
	83	0.5	0.5	22.5										83	0.5	0.5	8.5	2	12.5								83	0.5	0.5	66										83	0.5	0.5	8.5	1.5	8	0.5	5.5
	84	0.5	0.5	22.5										84	0.5	0.5	9	1.5	9.5	0.5	2.5						84	0.5	0.5	66										84	0.5	0.5	8.5	1.5	8	0.5	5.5
	85	0.5	0.5	22.5										85	0.5	0.5	9	1.5	10.5	0.5	1.5						85	0.5	0.5	66										85	0.5	0.5	8.5	1.5	8.5	0.5	4.5
	86	0.5	0.5	22.5										86	0.5	0.5	9	1.5	11	0.5	1						86	0.5	0.5	66										86	0.5	0.5	8.5	1.5	8.5	0.5	4.5
	87	0.5	0.5	22.5										87	0.5	0.5	9	1.5	12.5								87	0.5	0.5	66										87	0.5	0.5	8.5	1.5	9.5	0.5	3.5
	88	0.5	0.5	22.5										88	0.5	0.5	9	2	9.5	0.5	2						88	0.5	0.5	66										88	0.5	0.5	8.5	1.5	11.5	0.5	1.5
	89	0.5	0.5	22.5										89	0.5	0.5	9	2	10.5	0.5	1						89	0.5	0.5	66										89	0.5	0.5	8.5	1.5	11.5	0.5	1.5
	90	0.5	0.5	22.5										90	0.5	0.5	9	2	10.5	0.5	1						90	0.5	0.5	66										90	0.5	0.5	8.5	2	7.5	0.5	5
	91	0.5	0.5	22.5										91	0.5	0.5	9	2	11	0.5	0.5						91	0.5	0.5	66										91	0.5	0.5	8.5	2	7.5	0.5	5
	92	0.5	0.5	22.5										92	0.5	0.5	9.5	1.5	8.5	0.5	3						92	0.5	0.5	66										92	0.5	0.5	8.5	2	8	0.5	4.5
	93	0.5	0.5	22.5										93	0.5	0.5	9.5	1.5	9	0.5	2.5						93	0.5	0.5	66										93	0.5	0.5	8.5	2	9.5	0.5	3.5
	94	0.5	0.5	22.5										94	0.5	0.5	9.5	1.5	12								94	0.5	0.5	66										94	0.5	0.5	8.5	2	11	0.5	1.5
	95	0.5	0.5	22.5										95	0.5	0.5	10	1.5	10	0.5	1						95	0.5	0.5	66										95	0.5	0.5	8.5	2	11.5	0.5	1
	96	0.5	0.5	22.5										96	0.5	0.5	10	2	8.5	0.5	2						96	0.5	0.5	66										96	0.5	0.5	8.5	2	11.5	0.5	1
	97	0.5	0.5	22.5										97	0.5	0.5	10	2	9.5	0.5	1.5						97	0.5	0.5	66										97	0.5	0.5	8.5	2	11.5	0.5	1
	98	0.5	0.5	22.5										98	0.5	0.5	10.5	2	10.5								98	0.5	0.5	66										98	0.5	0.5	8.5	2	13
	99	0.5	0.5	22.5										99	0.5	0.5	11	2	10								99	0.5	0.5	66										99	0.5	0.5	8.5	2.5	9	0.5	3
	100	0.5	0.5	22.5										100	0.5	0.5	11.5	1.5	10								100	0.5	0.5	66										100	0.5	0.5	8.5	2.5	10	0.5	2
	101	0.5	0.5	22.5										101	0.5	0.5	11.5	1.5	10								101	0.5	0.5	66										101	0.5	0.5	8.5	2.5	11.5	0.5	0.5
	102	0.5	0.5	22.5										102	0.5	0.5	11.5	1.5	10								102	0.5	0.5	66										102	0.5	0.5	8.5	2.5	12.5
	103	0.5	0.5	22.5										103	0.5	0.5	12.5	2	8.5								103	0.5	0.5	66										103	0.5	0.5	9	1.5	8.5	0.5	4
	104	0.5	0.5	22.5										104	0.5	0.5	12.5	2	8.5								104	0.5	0.5	66										104	0.5	0.5	9	1.5	9	0.5	3.5
	105	0.5	0.5	22.5										105	0.5	0.5	13	2	8								105	0.5	0.5	66										105	0.5	0.5	9	1.5	9	0.5	3.5
	106	0.5	0.5	22.5										106	0.5	0.5	13	6	4								106	0.5	0.5	66										106	0.5	0.5	9	1.5	11	0.5	1.5
	107	0.5	0.5	22.5										107	0.5	0.5	13.5	1.5	8								107	0.5	0.5	66										107	0.5	0.5	9	2	7.5	0.5	4.5
	108	0.5	0.5	22.5										108	0.5	0.5	14.5	4.5	4								108	0.5	0.5	66										108	0.5	0.5	9	2	8.5	0.5	3.5
	109	0.5	0.5	22.5										109	0.5	0.5	23										109	0.5	0.5	66										109	0.5	0.5	9	2	8.5	0.5	3.5
	110	0.5	0.5	22.5																							110	0.5	0.5	66										110	0.5	0.5	9	2	8.5	0.5	3.5
	111	0.5	0.5	22.5																							111	0.5	0.5	66										111	0.5	0.5	9	2	9	0.5	3
	112	0.5	0.5	22.5																							112	0.5	0.5	66										112	0.5	0.5	9	2	11	0.5	1
	113	0.5	0.5	22.5																							113	0.5	0.5	66										113	0.5	0.5	9	2	12.5
	114	0.5	0.5	22.5																							114	0.5	0.5	66										114	0.5	0.5	9	2.5	9.5	0.5	2
	115	0.5	0.5	22.5																							115	0.5	0.5	66										115	0.5	0.5	9	2.5	9.5	0.5	2
	116	0.5	0.5	22.5																							116	0.5	0.5	66										116	0.5	0.5	9	2.5	10	0.5	1.5
	117	0.5	0.5	22.5																							117	0.5	0.5	66										117	0.5	0.5	9.5	1.5	7.5	0.5	4.5
	118	0.5	0.5	22.5																							118	0.5	0.5	66										118	0.5	0.5	9.5	1.5	10	0.5	2
	119	0.5	0.5	22.5																							119	0.5	0.5	66										119	0.5	0.5	9.5	1.5	10.5	0.5	1.5
	120	0.5	0.5	22.5																							120	0.5	0.5	66										120	0.5	0.5	9.5	2	7.5	0.5	4
	121	0.5	0.5	22.5																							121	0.5	0.5	66										121	0.5	0.5	9.5	2	7.5	0.5	4.5
	122	0.5	0.5	22.5																							122	0.5	0.5	66										122	0.5	0.5	9.5	2	8	0.5	3.5
	123	0.5	0.5	22.5																							123	0.5	0.5	66										123	0.5	0.5	9.5	2	8.5	0.5	3
	124	0.5	0.5	22.5																							124	0.5	0.5	66										124	0.5	0.5	9.5	2	8.5	0.5	3
	125	0.5	0.5	22.5																							125	0.5	0.5	66										125	0.5	0.5	9.5	2	9.5	0.5	2
	126	0.5	0.5	22.5																							126	0.5	0.5	66										126	0.5	0.5	9.5	2	9.5	0.5	2
	127	0.5	0.5	22.5																							127	0.5	0.5	66										127	0.5	0.5	9.5	2	10	0.5	1.5
	128	0.5	0.5	22.5																							128	0.5	0.5	66										128	0.5	0.5	9.5	2.5	9.5	0.5	1.5
	129	0.5	0.5	22.5																							129	0.5	0.5	66										129	0.5	0.5	9.5	2.5	9.5	0.5	1.5
	130	0.5	0.5	22.5																							130	0.5	0.5	66										130	0.5	0.5	9.5	2.5	9.5	0.5	2
	131	0.5	0.5	22.5																							131	0.5	0.5	66										131	0.5	0.5	9.5	2.5	10	0.5	1
	132	0.5	0.5	22.5																							132	0.5	0.5	66										132	0.5	0.5	9.5	3	8.5	0.5	2
	133	0.5	0.5	22.5																							133	0.5	0.5	66										133	0.5	0.5	10	1.5	7	0.5	4.5
	134	0.5	0.5	22.5																							134	0.5	0.5	66										134	0.5	0.5	10	2	8	0.5	3
	135	0.5	0.5	22.5																							135	0.5	0.5	66										135	0.5	0.5	10	2	8.5	0.5	2.5
	136	0.5	0.5	22.5																							136	0.5	0.5	66										136	0.5	0.5	10	2	10	0.5	1
	137	0.5	0.5	22.5																							137	0.5	0.5	66										137	0.5	0.5	10	2	11	0.5	0.5
	138	0.5	0.5	22.5																							138	0.5	0.5	66										138	0.5	0.5	10.5	1.5	8.5	0.5	2.5
	139	0.5	0.5	22.5																							139	0.5	0.5	66										139	0.5	0.5	10.5	1.5	8.5	0.5	2.5
	140	0.5	0.5	22.5																							140	0.5	0.5	66										140	0.5	0.5	10.5	1.5	9	0.5	2
	141	0.5	0.5	22.5																							141	0.5	0.5	66										141	0.5	0.5	10.5	1.5	9	0.5	2.5
	142	0.5	0.5	22.5																							142	0.5	0.5	66										142	0.5	0.5	10.5	1.5	9.5	0.5	1.5
	143	0.5	0.5	22.5																							143	0.5	0.5	66										143	0.5	0.5	10.5	1.5	9.5	0.5	1.5
	144	0.5	0.5	31.5	3.5	12.5																					144	0.5	0.5	66										144	0.5	0.5	10.5	1.5	11.5
	145	0.5	0.5	56	12	3																					145	0.5	0.5	66										145	0.5	0.5	10.5	2	8	0.5	2.5
	146	0.5	0.5	59.5	8.5	3																					146	0.5	0.5	66										146	0.5	0.5	10.5	2	8.5	0.5	2
	147	0.5	0.5	71																							147	0.5	0.5	66										147	0.5	0.5	10.5	2	9.5	0.5	1
	148	0.5	0.5	71																							148	0.5	0.5	66										148	0.5	0.5	10.5	2	11
	149	0.5	0.5	71																							149	0.5	0.5	66										149	0.5	0.5	10.5	2	11
	150	0.5	0.5	71																							150	0.5	0.5	66										150	0.5	0.5	10.5	2.5	7.5	0.5	2.5
	151	0.5	0.5	71																							151	0.5	0.5	66										151	0.5	0.5	10.5	2.5	9.5	0.5	0.5
	152	0.5	0.5	71																							152	0.5	0.5	66										152	0.5	0.5	10.5	2.5	10.5
	153	0.5	0.5	71																							153	0.5	0.5	66										153	0.5	0.5	10.5	3	9.5	0.5
	154	0.5	0.5	71																							154	0.5	0.5	66										154	0.5	0.5	11	1.5	8	0.5	2.5
	155	0.5	0.5	71																							155	0.5	0.5	66										155	0.5	0.5	11	1.5	9.5	0.5	1
	156	0.5	0.5	71																							156	0.5	0.5	66										156	0.5	0.5	11	1.5	10	0.5	0.5
																											157	0.5	0.5	66										157	0.5	0.5	11	1.5	10	0.5	0.5
																											158	0.5	0.5	66										158	0.5	0.5	11	2	7	0.5	3
																											159	0.5	0.5	66										159	0.5	0.5	11	2	8	0.5	2
																											160	0.5	0.5	66										160	0.5	0.5	11	2	9	0.5	1
																											161	0.5	0.5	66										161	0.5	0.5	11	2	9	0.5	1
																											162	0.5	0.5	66										162	0.5	0.5	11	2	9.5	0.5	0.5
																											163	0.5	0.5	66										163	0.5	0.5	11	2	9.5	0.5	0.5
																											164	0.5	0.5	66										164	0.5	0.5	11	4.5	8
																											165	0.5	0.5	66										165	0.5	0.5	11.5	1.5	9	0.5	1
																											166	0.5	0.5	66										166	0.5	0.5	11.5	1.5	9.5	0.5	0.5
																											167	0.5	0.5	66										167	0.5	0.5	11.5	2	10
																											168	0.5	0.5	66										168	0.5	0.5	11.5	2.5	8.5	0.5	0.5
																											169	0.5	0.5	66										169	0.5	0.5	11.5	2.5	9.5
																											170	0.5	0.5	66										170	0.5	0.5	11.5	2.5	9.5
																											171	0.5	0.5	66										171	0.5	0.5	11.5	2.5	9.5
																											172	0.5	0.5	66										172	0.5	0.5	11.5	3	8	0.5	0.5
																											173	0.5	0.5	66										173	0.5	0.5	12	1.5	9	0.5	0.5
																											174	0.5	0.5	66										174	0.5	0.5	12	1.5	9	0.5	0.5
																											175	0.5	0.5	66										175	0.5	0.5	12	1.5	10
																											176	0.5	0.5	66										176	0.5	0.5	12	1.5	10
																											177	0.5	0.5	66										177	0.5	0.5	12	1.5	10
																											178	0.5	0.5	66										178	0.5	0.5	12	2	9	0.5
																											179	0.5	0.5	66										179	0.5	0.5	12	2.5	9
																											180	0.5	0.5	66										180	0.5	0.5	12.5	1.5	8.5	0.5	0.5
																											181	0.5	0.5	66										181	0.5	0.5	12.5	2	9	0.5	0.5
																											182	0.5	0.5	66										182	0.5	0.5	12.5	2	9
																											183	0.5	0.5	66										183	0.5	0.5	12.5	2	9
																											184	0.5	0.5	66										184	0.5	0.5	13	2	7	0.5	1
																											185	0.5	0.5	66										185	0.5	0.5	13	2	8.5
																											186	0.5	0.5	66										186	0.5	0.5	13	2	8.5
																											187	0.5	0.5	66										187	0.5	0.5	13	3	7	0.5
																											188	0.5	0.5	66										188	0.5	0.5	13.5	2	8
																											189	0.5	0.5	66										189	0.5	0.5	13.5	2	8
																											190	0.5	0.5	66										190	0.5	0.5	13.5	2.5	7.5
																											191	0.5	0.5	66										191	0.5	0.5	13.5	2.5	7.5
																											192	0.5	0.5	66										192	0.5	0.5	14	1.5	8
																											193	0.5	0.5	66										193	0.5	0.5	14	2	7.5
																											194	0.5	0.5	66										194	0.5	0.5	14	2	7.5
																											195	0.5	0.5	66										195	0.5	0.5	14	2	7.5
																											196	0.5	0.5	66										196	0.5	0.5	14	2	7.5
																											197	0.5	0.5	66										197	0.5	0.5	14	2	7.5
																											198	0.5	0.5	66										198	0.5	0.5	14	2.5	7
																											199	0.5	0.5	66										199	0.5	0.5	14	2.5	7
																											200	0.5	0.5	66										200	0.5	0.5	14.5	1.5	7.5	0.5
																											201	0.5	0.5	66										201	0.5	0.5	14.5	2.5	6.5
																											202	0.5	0.5	66										202	0.5	0.5	14.5	2.5	6.5
																											203	0.5	0.5	66										203	0.5	0.5	15	2	6.5
																											204	0.5	0.5	66										204	0.5	0.5	15	2	6.5
																											205	0.5	0.5	66										205	0.5	0.5	15	2.5	6
																											206	0.5	0.5	66										206	0.5	0.5	15.5	3.5	4.5
																											207	0.5	0.5	66										207	0.5	0.5	16	1.5	6.5
																											208	0.5	0.5	66										208	0.5	0.5	16	2.5	5
																											209	0.5	0.5	66										209	0.5	0.5	16.5	1.5	5.5
																											210	0.5	0.5	66										210	0.5	0.5	16.5	2	5
																											211	0.5	0.5	66										211	0.5	0.5	17	3	3.5
																											212	0.5	0.5	66										212	0.5	0.5	17	3.5	3
																											213	0.5	0.5	66										213	0.5	0.5	17.5	1.5	4.5
																											214	0.5	0.5	66										214	0.5	0.5	18	2	3.5
																											215	0.5	0.5	66										215	0.5	0.5	18.5	2.5	2.5
																											216	0.5	0.5	66										216	0.5	0.5	22	1.5
																											217	0.5	0.5	66										217	0.5	0.5	22	1.5
																											218	0.5	0.5	66										218	0.5	0.5	23.5
																											219	0.5	0.5	66										219	0.5	0.5	24
																											220	0.5	0.5	66
																											221	0.5	0.5	66
																											222	0.5	0.5	66
																											223	0.5	0.5	66
																											224	0.5	0.5	66
																											225	0.5	0.5	66
																											226	0.5	0.5	66
																											227	0.5	0.5	66
																											228	0.5	0.5	66
																											229	0.5	0.5	66
																											230	0.5	0.5	66
																											231	0.5	0.5	66
																											232	0.5	0.5	66
																											233	0.5	0.5	66
																											234	0.5	0.5	66
																											235	0.5	0.5	66
																											236	0.5	0.5	66
																											237	0.5	0.5	66
																											238	0.5	0.5	66
																											239	0.5	0.5	66
																											240	0.5	0.5	66
																											241	0.5	0.5	66
																											242	0.5	0.5	66
																											243	0.5	0.5	66
																											244	0.5	0.5	66
																											245	0.5	0.5	66
																											246	0.5	0.5	66
																											247	0.5	0.5	66
																											248	0.5	0.5	66
																											249	0.5	0.5	66
																											250	0.5	0.5	66
																											251	0.5	0.5	66
																											252	0.5	0.5	66
																											253	0.5	0.5	66
																											254	0.5	0.5	66
																											255	0.5	0.5	66
																											256	0.5	0.5	66
																											257	0.5	0.5	66
																											258	0.5	0.5	66
																											259	0.5	0.5	66
																											260	0.5	0.5	66
																											261	0.5	0.5	66
																											262	0.5	0.5	66
																											263	0.5	0.5	66
																											264	0.5	0.5	66
																											265	0.5	0.5	66
																											266	0.5	0.5	66
																											267	0.5	0.5	66
																											268	0.5	0.5	66
																											269	0.5	0.5	66
																											270	0.5	0.5	66
																											271	0.5	0.5	66
																											272	0.5	0.5	66
																											273	0.5	0.5	66
																											274	0.5	0.5	66
																											275	0.5	0.5	66
																											276	0.5	0.5	66
																											277	0.5	0.5	66
																											278	0.5	0.5	66
																											279	0.5	0.5	66
																											280	0.5	0.5	66
																											281	0.5	0.5	66
																											282	0.5	0.5	66
																											283	0.5	0.5	66
																											284	0.5	0.5	66
																											285	0.5	0.5	66
																											286	0.5	0.5	66
																											287	0.5	0.5	66
																											288	0.5	0.5	66
																											289	0.5	0.5	66
																											290	0.5	0.5	66
																											291	0.5	0.5	66
																											292	0.5	0.5	66
																											293	0.5	0.5	66
																											294	0.5	0.5	66
																											295	0.5	0.5	66
																											296	0.5	0.5	66
																											297	0.5	0.5	66
																											298	0.5	0.5	66
																											299	0.5	0.5	66
																											300	0.5	0.5	66
																											301	0.5	0.5	66
																											302	0.5	0.5	66
																											303	0.5	0.5	66
																											304	0.5	0.5	66
																											305	0.5	0.5	66
																											306	0.5	0.5	66
																											307	0.5	0.5	66
																											308	0.5	0.5	66
																											309	0.5	0.5	66
																											310	0.5	0.5	66
																											311	0.5	0.5	66
																											312	0.5	0.5	66
																											313	0.5	0.5	66
																											314	0.5	0.5	66
																											315	0.5	0.5	66
																											316	0.5	0.5	66
																											317	0.5	0.5	66
																											318	0.5	0.5	66
																											319	0.5	0.5	66
																											320	0.5	0.5	66
																											321	0.5	0.5	66
																											322	0.5	0.5	66
																											323	0.5	0.5	66
																											324	0.5	0.5	66
																											325	0.5	0.5	66
																											326	0.5	0.5	66
																											327	0.5	0.5	66
																											328	0.5	0.5	66
																											329	0.5	0.5	66
																											330	0.5	0.5	66
																											331	0.5	0.5	66
																											332	0.5	0.5	66
																											333	0.5	0.5	66
																											334	0.5	0.5	66
																											335	0.5	0.5	66
																											336	0.5	0.5	66
																											337	0.5	0.5	66
																											338	0.5	0.5	66
																											339	0.5	0.5	66
																											340	0.5	0.5	66
																											341	0.5	0.5	66
																											342	0.5	0.5	66
																											343	0.5	0.5	66
																											344	0.5	0.5	66
																											345	0.5	0.5	66
																											346	0.5	0.5	66
																											347	0.5	0.5	66
																											348	0.5	0.5	66
																											349	0.5	0.5	66
																											350	0.5	0.5	66
																											351	0.5	0.5	66
																											352	0.5	0.5	66
																											353	0.5	0.5	66
																											354	0.5	0.5	66
																											355	0.5	0.5	66
																											356	0.5	0.5	66
																											357	0.5	0.5	66
																											358	0.5	0.5	66
																											359	0.5	0.5	66
																											360	0.5	0.5	66
																											361	0.5	0.5	66
																											362	0.5	0.5	66
																											363	0.5	0.5	66
																											364	0.5	0.5	66
																											365	0.5	0.5	66
																											366	0.5	0.5	66
																											367	0.5	0.5	66
																											368	0.5	0.5	66
																											369	0.5	0.5	66
																											370	0.5	0.5	66
																											371	0.5	0.5	66
																											372	0.5	0.5	66
																											373	0.5	0.5	66
																											374	0.5	0.5	66
																											375	0.5	0.5	66
																											376	0.5	0.5	66
																											377	0.5	0.5	66
																											378	0.5	0.5	66
																											379	0.5	0.5	66
																											380	0.5	0.5	66
																											381	0.5	0.5	66
																											382	0.5	0.5	66
																											383	0.5	0.5	66
																											384	0.5	0.5	66
																											385	0.5	0.5	66
																											386	0.5	0.5	66
																											387	0.5	0.5	66
																											388	0.5	0.5	66
																											389	0.5	0.5	66
																											390	0.5	0.5	66
																											391	0.5	0.5	66
[truncated: 125 more columns]

## Sheet: Fig.6
	Fig. 6b								Fig. 6b - Inset bar graph				Fig. 6d							Fig. 6e
		WT			GFP-MDM2 OE					WT	OE		p53 in G1							Relative proliferation
	MD-224 (nM)	Rep 1	Rep 2	Rep 3	Rep 1	Rep 2	Rep 3		Rep 1	0.926743	5.71429		p53/Tubulin relative to WT AS							WT 1 h	OE 1 h	WT 4 h	OE 4 h
	1000	1	1	1	1	1	1		Rep 2	0.934687	5.66572		WT AS	WT 1 h G1	WT 4 h G1	OE AS	OE 1 h G1	OE 4 h G1		130.956	156.659	22.751	79.51
	100	1.01324	0.97259	1.06758	1.00601	0.899957	1.00928		Rep 3	1.13857	4.65116		1	1.17154	4.09613	1.06004	0.184503	1.50328		140.838	161.365	25.164	98.322
	50	0.864379	0.899474	0.866901	0.955783	0.665673	0.973331						1	1.18761	4.45424	0.590694	0.322152	2.00664		128.923	152.436	18.791	93.078
	25	0.79406	0.781665	0.925135	0.534454	0.599459	0.403574						1	0.880182	3.34641	1.00086	0.226381	1.01786
	12.5	0.544876	0.684101	0.765184	0.272198	0.309314	0.304738
	6.25	0.390636	0.518266	0.516237	0.20614	0.202938	0.216945						p21 in G1
	3.125	0.241573	0.299255	0.171093	0.149755	0.128178	0.19798						p21/Tubulin relative to WT AS
	1.56	0.157131	0.214351	0.129584	0.134703	0.12002	0.134597						WT AS	WT 1 h G1	WT 4 h G1	OE AS	OE 1 h G1	OE 4 h G1
	0.78	0.14413	0.205524	0.122636	0.133756	0.12214	0.124587						1	1.65742	2.38089	0.675438	0.638905	0.664242
	0.39	0.126654	0.168284	0.15769	0.124894	0.116545	0.12548						1	1.50731	2.93808	0.633717	0.576589	1.24403
	0.195312	0.145345	0.164749	0.117219	0.125283	0.117324	0.134685						1	1.63505	2.66184	0.793504	0.513878	0.725945
	DMSO	0.122687	0.162854	0.156785	0.123893	0.108889	0.167798

## Sheet: Extended Data Fig.1
	Extended Data Fig. 1b						Extended Data Fig. 1d
		+ Serum		– Serum				% Cells in Prometa/Metaphase			% Cells in Ana/Telophase			% Cells in G1
		WT	p53 KO	WT	p53 KO		Time (min)	Rep 1	Rep 2	Rep3	Rep 1	Rep 2	Rep3	Rep 1	Rep 2	Rep3
	% Ciliated Cells	0	0	91.7	90.1		0	100	100	100	0	0	0	0	0	0
		0	0	93.4	91.8		15	100	100	100	0	0	0	0	0	0
		0	0	93	92		30	20	22.2	14.3	80	77.8	85.7	0	0	0
							45	0	0	0	100	100	100	0	0	0
							60	0	0	0	0	0	0	100	100	100

## Sheet: Extended Data Fig.2
	Extended Data Fig. 2b and 2c									Extended Data Fig. 2e
	p53 pS15/total	AS_Control	AS_Bleo	AS_NCS	M->G1_Control	M->G1_Bleo	M->G1_NCS	AS_MD224		Rep 1						Rep 2						Rep 3
	Rep 1	0.346539	1.55715	2.21313	0.0720635	1.26616	1.30383	0.0807173		AS_Control	AS_Bleo	AS_NCS	M->G1_Control	M->G1_Bleo	M->G1_NCS	AS_Control	AS_Bleo	AS_NCS	M->G1_Control	M->G1_Bleo	M->G1_NCS	AS_Control	AS_Bleo	AS_NCS	M->G1_Control	M->G1_Bleo	M->G1_NCS
	Rep 2	0.301144	1.97614	2.09127	0.0750718	1.40149	1.68618	0.0831186		1	38	73	5	66	85	1	18	65	3	52	45	0	24	54	0	12	38
	Rep 3	0.354733	2.07592	2.25332	0.100171	1.2728	1.41221	0.055713		1	34	63	3	109	42	2	41	76	1	66	67	0	54	40	0	13	65
										0	14	45	2	85	50	1	6	63	0	51	44	4	20	61	0	86	45
	Chk2 pT68/total	AS_Control	AS_Bleo	AS_NCS	M->G1_Control	M->G1_Bleo	M->G1_NCS	AS_MD224		0	51	59	1	62	38	3	37	60	2	0	51	1	18	53	2	84	45
	Rep 1	0.123836	2.40346	2.25817	0.00600566	1.28217	1.22243	0.131856		6	40	61	0	72	59	0	27	51	0	42	45	3	26	53	0	23	38
	Rep 2	0.0355595	1.61019	1.3754	0.104144	1.24721	0.981697	0.106127		1	68	60	0	43	16	0	53	79	0	47	18	2	9	65	1	84	46
	Rep 3	0.0375416	1.48834	1.39074	0.0976795	1.61804	1.25713	0.143517		0	37	47	3	23	35	4	35	76	0	1	22	3	34	58	2	19	41
										0	18	90	8	44	63	0	50	53	1	1	48	1	20	51	0	13	56
										2	20	73	2	30	50	2	56	59	1	1	0	0	38	60	1	43	48
										4	22	61	0	44	66	2	12	42	0	1	0	0	51	72	0	35	46
										2	36	64	0	24	56	1	18	75	0	2	17	0	32	69	4	32	22
										0	14	64	2	66	57	2	17	49	0	1	58	1	19	75	0	11	49
										2	11	25	0	68	67	2	7	69	1	1	54	0	28	81	0	54	41
										4	36	60	0	52	56	0	46	66	1	4	52	1	49	53	0	10	55
										2	69	17	0	41	53	0	40	65	1	31	42	1	53	69	0	44	20
										2	60	71	1	47	50	0	79	49	4	40	72	2	41	127	3	23	48
										1	5	81	0	33	24	0	56	68	0	12	62	3	19	50	0	28	27
										0	15	74	0	37	49	0	30	45	0	1	75	1	61	70	0	24	45
										0	82	49	0	71	57	0	31	58	0	10	116	1	55	59	0	25	87
										3	48	76	0	32	51	3	16	53	0	3	41	3	38	58	1	61	54
										0	40	76	0	75	27	2	31	53	0	45	52	1	28	58	0	28	40
										1	60	70	1	30	52	0	3	65	1	46	2	0	23	32	0	29	43
										0	65	12	4	40	48	2	40	34	1	25	117	3	23	42	0	44	64
										2	85	32	1	74	33	0	38	23	3	49	58	0	55	82	0	41	62
										0	37	45	0	45	52	1	48	83	2	58	85	7	32	70	0	49	48
										1	40	37	2		66	1	42	83	0	0	48	5	26	61	2	47	12
										1	38	23	0		27	3	55	84	0	39	90	2	22	103	0	27	54
										0	38	73	0		25	0	51	78	0	73	71	0	28	53	0	26	51
										0	44	66	3		54	3	31		0	47	70	0	18	59	0	52	20
										0	25	83	0		69	2	31		2	45	51	2	12	62	0	53	41
										1	95	66	0		68	1	21		0	24	73	1	16	60	0	47	61
										0	8	71	1		44	2	80		0	79	147	0	49	44	4	89	52
										0	50	62	1		28	1	61		1	39	113	2	5	46	0	16	83
										0	16	60	1		20	2	75		0	53	94	0	10	33	1	37	58
										0	27		0		66	3	64		1	24	58	0	29	37	7	65	27
											57		0		68	0	87		0	36	6	0	25	56	3	0	52
											37		1		53	0	29		0	37	7	0	23	56	0	37	27
											54		0		82	1			0	48	10	1	41	61	2	62	43
											36		1		34	0			3	46	44	1	9	55	1	42	52
											55		0		62	8			4	52	45	1	12	30	2	65	68
											27		0		42	7			0	0	32	0		94	0	26	81
											57		1		22	5			1	60	48	2		70	3	24	47
											53		0		43	0			2	53	45	4		79	0	49	76
											24		0		29	9			0	56	19			90	2	71	5
											61		0		0	3			0	55	44			59	1	27	31
											61		0		41	0			0	81	37			45	3	35	3
											32		0		54	0			0	35	55			69	0	73	18
											50		0		40	2			0	52	58			64	0	10	47
											63		1		26				2	49	40			61	0	41	7
											27		0		89				2	25	50			70	3	122	35
											36		1		23				3	58	71			64	0	34	36
											23		0		44				1	35	76			57	0	9	59
											57		0		34				1		57			67	1	61	29
											39		0		34				7		61			72	0	37	54
											29		0		50				3		12			62	0	38	53
											37		3		82				0		128			60	0	48	6
											33		0		36				1		40			47	1	59	76
											13		0		57				1		52			60	0	10
											66		0		33				3		25			56	5	40
											16		0		38				1		2			54	0	28
											22				106				0		51				0	19
											43								0		2				0
											28								0		71				2
											36								1		62				0
											41								0		56				0
											25								0		57				3
											58								1		62				2
											39								0		73				2
											29								0		46				1
											23								0		32
											16								1		75
											55								0		95
											61								1		63
																			1		69
																			0		64
																			0		26
																			1		115
																			0		23
																			3		56
																					91
																					100
																					38
																					61
																					15
																					52
																					40
																					35
																					59
																					40
																					17
																					36
																					35
																					16
																					60
																					80
																					65
																					50
																					44
																					47
																					24
																					89
																					19
																					28
																					67
																					52
																					29
																					15
																					92
																					0
																					57
																					24
																					76
																					65
																					47
																					68
																					131
																					155
																					56
																					65
																					23
																					50
																					36
																					69
																					95
																					112
																					105
																					63
																					94
																					73
																					64
																					29
																					137

## Sheet: Extended Data Fig.3
	Extended Data Fig. 3b							Extended Data Fig. 3d
	Relative MDM2 normalised to hTERT-RPE1							HeLa
		hTERT-RPE1	HeLa	U2OS	A375	HCT116		AS	Noc.	STLC
	Rep 1	1	0.694834	4.89919	8.75558	7.30061		1	0.0756605	0.103294
	Rep 2	1	0.536061	4.14965	5.33336	3.72959		1	0.0122568	0.0020788
	Rep 3	1	0.646836	3.41266	5.49324	3.92855		1	0.0757534	0.112073
								U2OS
								AS	Noc.	STLC
								1	0.197265	0.106693
								1	0.104829	0.0919925
								1	0.160884	0.109141
								A375
								AS	Noc.	STLC
								1	0.385017	0.224408
								1	0.238784	0.116961
								1	0.385223	0.200212
								HCT116
								AS	Noc.	STLC
								1	0.193459	0.0752633
								1	0.457816	0.155778
								1	0.259097	0.0340673

## Sheet: Extended Data Fig.4
	Extended Data Fig. 4
	HeLa
		MDM2 treated/untreated
	Time with CHX (h)	Rep1	Rep2	Rep3
	0	1	1	1
	0.5	0.2653	0.408597	0.323705
	1	0.0960882	0.154166	0.178546
	2	0.00454197	0.145658	0.0812047
	3	0.0274231	0.0485856	0.0516741
	4	0.0196682	0.0483848	0.0173125
	U2OS
		MDM2 treated/untreated
	Time with CHX (h)	Rep1	Rep2	Rep3
	0	1	1	1
	0.5	0.480775	0.60913	0.720813
	1	0.247315	0.293285	0.205822
	2	0.21067	0.23021	0.154979
	3	0.169006	0.112918	0.0699503
	4	0.0857074	0.0787075	0.143552
	A375
		MDM2 treated/untreated
	Time with CHX (h)	Rep1	Rep2	Rep3
	0	1	1	1
	0.5	0.637393	0.526305	0.793823
	1	0.494271	0.256016	0.441283
	2	0.397863	0.188565	0.214633
	3	0.360482	0.167452	0.18363
	4	0.15866	0.160376	0.0425111
	HCT116
		MDM2 treated/untreated
	Time with CHX (h)	Rep1	Rep2	Rep3
	0	1	1	1
	0.5	0.683962	0.325841	0.723006
	1	0.482739	0.212867	0.359802
	2	0.19448	0.132049	0.126185
	3	0.0932339	0.0940308	0.0941858
	4	0.0808946	0.0522062	0.0948514

[truncated: 5 more sheets: Extended Data Fig.5, Extended Data Fig.6, Extended Data Fig.7, Extended Data Fig.9, Extended Data Fig.10]
